# Supplementary material for: Redetermined structure of oxaline: absolute configuration using Cu Kα radiation
Source: Acta Crystallogr Sect E Struct Rep Online. 2012 May 5;68(Pt 6):o1626. doi: 10.1107/S1600536812019423 (PMC3379231; doi:10.1107/S1600536812019423)
Supplement: Supplementary file 1 [file e-68-o1626-sup1.cif]

##############################################################################
#                                                                            #
# This CIF contains the data in a paper accepted for publication in          #
# Acta Crystallographica Section E. It conforms to the requirements of       #
# Notes for Authors for Acta Crystallographica Section E, and has been       #
# peer reviewed under the auspices of the IUCr Commission on Journals.       #
#                                                                            #
# Full details of the Crystallographic Information File format               #
# are given in the paper "The Crystallographic Information File (CIF):       #
# a New Standard Archive File for Crystallography" by S. R. Hall, F. H.      #
# Allen and I. D. Brown [Acta Cryst. (1991), A47, 655-685].                  #
#                                                                            #
# The current version of the core CIF dictionary is obtainable from          #
# ftp://ftp.iucr.org/pub/cif_core.dic.                                       #
#                                                                            #
# Software is freely available for graphical display of the structure(s)     #
# in this CIF. For information consult the CIF software page                 #
# http://www.iucr.org/resources/cif/software.                                #
#                                                                            #
# This file may be used for bona fide research purposes within the           #
# scientific community so long as proper attribution is given to the journal # 
# article from which it was obtained.                                        #
#                                                                            #
##############################################################################
data_I
_audit_creation_method     SHELXL-97
_chemical_name_systematic     oxaline
_chemical_name_common     ?
_chemical_formula_moiety     'C24 H25 N5 O4'
_chemical_formula_sum     'C24 H25 N5 O4'
_chemical_formula_iupac     'C24 H25 N5 O4'
_chemical_formula_weight     447.49
_chemical_melting_point     ?
_symmetry_cell_setting     orthorhombic
_symmetry_space_group_name_H-M     'P 21 21 21'
_symmetry_space_group_name_Hall     'P 2ac 2ab'
loop_
    _symmetry_equiv_pos_as_xyz
    'x, y, z'
    'x+1/2, -y+1/2, -z'
    '-x, y+1/2, -z+1/2'
    '-x+1/2, -y, z+1/2'
_cell_length_a     10.7897(2)
_cell_length_b     13.2457(3)
_cell_length_c     15.6436(4)
_cell_angle_alpha     90.00
_cell_angle_beta     90.00
_cell_angle_gamma     90.00
_cell_volume     2235.74(9)
_cell_formula_units_Z     4
_cell_measurement_reflns_used     9936
_cell_measurement_theta_min     2.82
_cell_measurement_theta_max     68.99
_cell_measurement_temperature     100(2)
_exptl_crystal_description     'block'
_exptl_crystal_colour     'colourless'
_exptl_crystal_size_max     0.60
_exptl_crystal_size_mid     0.20
_exptl_crystal_size_min     0.12
_exptl_crystal_density_diffrn     1.329
_exptl_crystal_density_meas     ?
_exptl_crystal_density_method     'not measured'
_exptl_crystal_F_000     944
_exptl_absorpt_coefficient_mu     0.761
_exptl_absorpt_correction_type     multi-scan
_exptl_absorpt_process_details     '(SADABS; Sheldrick, 2003)'
_exptl_absorpt_correction_T_min     0.6580
_exptl_absorpt_correction_T_max     0.9142
_exptl_special_details     ?
_diffrn_ambient_temperature     100(2)
_diffrn_radiation_type     CuK\a
_diffrn_radiation_wavelength     1.54178
_diffrn_radiation_source     'fine-focus sealed tube'
_diffrn_radiation_monochromator     graphite
_diffrn_measurement_device_type     'Bruker APEXII CCD'
_diffrn_measurement_method     '\f and \w scans'
_diffrn_detector_area_resol_mean     ?
_diffrn_reflns_number     11202
_diffrn_reflns_av_R_equivalents     0.0335
_diffrn_reflns_av_sigmaI/netI     0.0258
_diffrn_reflns_theta_min     4.37
_diffrn_reflns_theta_max     69.44
_diffrn_reflns_theta_full     69.44
_diffrn_measured_fraction_theta_max     0.962
_diffrn_measured_fraction_theta_full     0.962
_diffrn_reflns_limit_h_min     -13
_diffrn_reflns_limit_h_max     12
_diffrn_reflns_limit_k_min     -15
_diffrn_reflns_limit_k_max     15
_diffrn_reflns_limit_l_min     -16
_diffrn_reflns_limit_l_max     18
_diffrn_standards_number     0
_diffrn_standards_interval_count     ?
_diffrn_standards_interval_time     0
_diffrn_standards_decay_%     0
_refine_special_details
;
Refinement of <i>F</i>^2^ against ALL reflections. The weighted <i>R</i>-factor
<i>wR</i> and goodness of fit <i>S</i> are based on <i>F</i>^2^, conventional
<i>R</i>-factors <i>R</i> are based on <i>F</i>, with <i>F</i> set to zero for
negative <i>F</i>^2^. The threshold expression of <i>F</i>^2^ >
2\s(<i>F</i>^2^) is used only for calculating <i>R</i>-factors(gt) <i>etc</i>.
and is not relevant to the choice of reflections for refinement.
<i>R</i>-factors based on <i>F</i>^2^ are statistically about twice as large
as those based on <i>F</i>, and <i>R</i>- factors based on ALL data will be
even larger.
;
_reflns_number_total     3786
_reflns_number_gt     3766
_reflns_threshold_expression     I>2\s(I)
_refine_ls_structure_factor_coef     Fsqd
_refine_ls_matrix_type     full
_refine_ls_R_factor_all     0.0351
_refine_ls_R_factor_gt     0.0349
_refine_ls_wR_factor_gt     0.0892
_refine_ls_wR_factor_ref     0.0894
_refine_ls_goodness_of_fit_ref     1.078
_refine_ls_restrained_S_all     1.078
_refine_ls_number_reflns     3786
_refine_ls_number_parameters     379
_refine_ls_number_restraints     0
_refine_ls_hydrogen_treatment     mixed
_refine_ls_weighting_scheme     calc
_refine_ls_weighting_details
         'calc w=1/[\s^2^(Fo^2^)+(0.0539P)^2^+0.6080P] where P=(Fo^2^+2Fc^2^)/3'
_atom_sites_solution_hydrogens     geom
_atom_sites_solution_primary     direct
_atom_sites_solution_secondary     difmap
_refine_ls_shift/su_max     0.000
_refine_ls_shift/su_mean     0.000
_refine_diff_density_max     0.635
_refine_diff_density_min     -0.263
_refine_ls_extinction_method     none
_refine_ls_extinction_coef     ?
_refine_ls_abs_structure_details     'Flack (1983), 1403 Friedel pairs'
_refine_ls_abs_structure_Flack     -0.05(18)
loop_
    _atom_type_symbol
    _atom_type_description
    _atom_type_scat_dispersion_real
    _atom_type_scat_dispersion_imag
    _atom_type_scat_source
    'C' 'C' 0.0181 0.0091
                         'International Tables Vol C Tables 4.2.6.8 and 6.1.1.4'
    'H' 'H' 0.0000 0.0000
                         'International Tables Vol C Tables 4.2.6.8 and 6.1.1.4'
    'N' 'N' 0.0311 0.0180
                         'International Tables Vol C Tables 4.2.6.8 and 6.1.1.4'
    'O' 'O' 0.0492 0.0322
                         'International Tables Vol C Tables 4.2.6.8 and 6.1.1.4'
_computing_data_collection     'APEX2 (Bruker, 2004)'
_computing_cell_refinement     'SAINT (Bruker, 2004)'
_computing_data_reduction     'SAINT (Bruker, 2004)'
_computing_structure_solution     'SHELXS97 (Sheldrick, 2008)'
_computing_structure_refinement     'SHELXL97 (Sheldrick, 2008)'
_computing_molecular_graphics     'XP in SHELXTL (Sheldrick, 2008)'
_computing_publication_material     'WinGX (Farrugia, 1999)'
loop_
    _atom_site_type_symbol
    _atom_site_label
    _atom_site_fract_x
    _atom_site_fract_y
    _atom_site_fract_z
    _atom_site_U_iso_or_equiv
    _atom_site_adp_type
    _atom_site_calc_flag
    _atom_site_refinement_flags
    _atom_site_occupancy
    _atom_site_symmetry_multiplicity
    _atom_site_disorder_assembly
    _atom_site_disorder_group
    C C2 0.32699(15) 0.27923(12) 0.80027(10) 0.0186(3) Uani d . 1 1 . .
    C C3 0.26044(15) 0.37581(12) 0.76650(10) 0.0195(3) Uani d . 1 1 . .
    C C3A 0.33279(15) 0.39156(12) 0.68341(11) 0.0194(3) Uani d . 1 1 . .
    C C4 0.30763(17) 0.44534(13) 0.60975(11) 0.0229(4) Uani d . 1 1 . .
    C C5 0.39516(18) 0.44605(14) 0.54394(11) 0.0253(4) Uani d . 1 1 . .
    C C6 0.50732(17) 0.39574(14) 0.55266(12) 0.0246(4) Uani d . 1 1 . .
    C C7 0.53572(16) 0.34468(13) 0.62767(11) 0.0220(4) Uani d . 1 1 . .
    C C7A 0.44724(15) 0.34255(12) 0.69104(10) 0.0182(3) Uani d . 1 1 . .
    C C8 0.29907(16) 0.46075(12) 0.82645(11) 0.0211(4) Uani d . 1 1 . .
    C C9 0.34100(16) 0.44460(12) 0.90560(11) 0.0210(3) Uani d . 1 1 . .
    C C10 0.33551(16) 0.34357(13) 0.94788(11) 0.0214(3) Uani d . 1 1 . .
    C C12 0.28689(15) 0.16359(13) 0.91257(11) 0.0190(3) Uani d . 1 1 . .
    C C13 0.26417(14) 0.11484(12) 0.82818(10) 0.0187(3) Uani d . 1 1 . .
    C C15 0.27783(15) 0.12521(13) 0.99230(11) 0.0200(3) Uani d . 1 1 . .
    C C16 0.24075(15) 0.02576(13) 1.01914(10) 0.0204(3) Uani d . 1 1 . .
    C C18 0.18204(17) -0.13354(13) 1.01993(11) 0.0233(4) Uani d . 1 1 . .
    C C20 0.24315(17) -0.01288(13) 1.10109(11) 0.0231(3) Uani d . 1 1 . .
    C C21 0.11422(16) 0.36829(14) 0.75912(12) 0.0245(4) Uani d . 1 1 . .
    C C22 0.07620(17) 0.30327(15) 0.68323(13) 0.0292(4) Uani d . 1 1 . .
    C C23 -0.0179(2) 0.23927(19) 0.68053(16) 0.0467(6) Uani d . 1 1 . .
    H H23A -0.0694 0.2306 0.7293 0.056 Uiso calc R 1 1 . .
    H H23B -0.0341 0.2020 0.6299 0.056 Uiso calc R 1 1 . .
    C C24 0.06073(19) 0.47547(16) 0.74467(14) 0.0319(4) Uani d . 1 1 . .
    C C25 0.05692(16) 0.32850(15) 0.84208(12) 0.0281(4) Uani d . 1 1 . .
    H H25A -0.0330 0.3387 0.8407 0.042 Uiso calc R 1 1 . .
    H H25B 0.0921 0.3650 0.8908 0.042 Uiso calc R 1 1 . .
    H H25C 0.0750 0.2563 0.8478 0.042 Uiso calc R 1 1 . .
    C C26 0.38241(19) 0.61629(14) 0.92987(12) 0.0261(4) Uani d . 1 1 . .
    C C27 0.62470(18) 0.21991(16) 0.83731(13) 0.0304(4) Uani d . 1 1 . .
    N N1 0.45699(13) 0.29884(10) 0.77360(9) 0.0185(3) Uani d . 1 1 . .
    N N11 0.32034(13) 0.26396(10) 0.89240(9) 0.0194(3) Uani d . 1 1 . .
    N N14 0.28079(13) 0.18525(10) 0.76808(9) 0.0192(3) Uani d . 1 1 . .
    N N17 0.19945(13) -0.05261(11) 0.96885(9) 0.0211(3) Uani d . 1 1 . .
    N N19 0.20655(14) -0.11236(11) 1.10046(9) 0.0243(3) Uani d . 1 1 . .
    O O1 0.52932(11) 0.20898(8) 0.77451(8) 0.0220(3) Uani d . 1 1 . .
    O O9 0.38366(12) 0.51505(9) 0.96104(8) 0.0242(3) Uani d . 1 1 . .
    O O10 0.33924(13) 0.33375(10) 1.02538(8) 0.0297(3) Uani d . 1 1 . .
    O O13 0.23426(11) 0.02613(9) 0.81455(7) 0.0227(3) Uani d . 1 1 . .
    H H4 0.230(2) 0.4816(18) 0.6029(14) 0.036(6) Uiso d . 1 1 . .
    H H5 0.3779(19) 0.4836(16) 0.4900(13) 0.023(5) Uiso d . 1 1 . .
    H H6 0.5638(17) 0.3927(14) 0.5057(12) 0.015(4) Uiso d . 1 1 . .
    H H7 0.613(2) 0.3112(16) 0.6374(13) 0.026(5) Uiso d . 1 1 . .
    H H8 0.2979(17) 0.5235(15) 0.8010(12) 0.015(4) Uiso d . 1 1 . .
    H H14 0.284(2) 0.1668(17) 0.7172(15) 0.027(5) Uiso d . 1 1 . .
    H H15 0.3009(18) 0.1647(16) 1.0401(13) 0.021(5) Uiso d . 1 1 . .
    H H17 0.198(2) -0.0459(17) 0.9125(15) 0.029(5) Uiso d . 1 1 . .
    H H18 0.1494(17) -0.1977(14) 0.9977(12) 0.016(4) Uiso d . 1 1 . .
    H H20 0.269(2) 0.0184(16) 1.1564(14) 0.028(5) Uiso d . 1 1 . .
    H H22 0.118(3) 0.318(2) 0.6324(17) 0.050(7) Uiso d . 1 1 . .
    H H24A 0.095(2) 0.5062(18) 0.6938(15) 0.037(6) Uiso d . 1 1 . .
    H H24B 0.080(2) 0.522(2) 0.7904(16) 0.042(7) Uiso d . 1 1 . .
    H H24C -0.028(3) 0.4672(19) 0.7331(16) 0.045(7) Uiso d . 1 1 . .
    H H26A 0.4374(17) 0.6236(14) 0.8794(12) 0.015(4) Uiso d . 1 1 . .
    H H26B 0.412(2) 0.6584(18) 0.9782(16) 0.040(6) Uiso d . 1 1 . .
    H H26C 0.294(2) 0.6392(17) 0.9142(14) 0.029(5) Uiso d . 1 1 . .
    H H27A 0.676(2) 0.2766(19) 0.8265(15) 0.035(6) Uiso d . 1 1 . .
    H H27B 0.668(2) 0.1612(18) 0.8349(15) 0.033(6) Uiso d . 1 1 . .
    H H27C 0.590(2) 0.2315(17) 0.8929(14) 0.028(5) Uiso d . 1 1 . .
loop_
    _atom_site_aniso_label
    _atom_site_aniso_U_11
    _atom_site_aniso_U_22
    _atom_site_aniso_U_33
    _atom_site_aniso_U_12
    _atom_site_aniso_U_13
    _atom_site_aniso_U_23
    C2 0.0247(8) 0.0158(7) 0.0153(8) -0.0008(6) -0.0003(6) -0.0016(6)
    C3 0.0253(8) 0.0165(7) 0.0166(8) 0.0022(6) 0.0003(6) -0.0005(6)
    C3A 0.0255(8) 0.0138(7) 0.0189(8) -0.0011(7) -0.0012(7) -0.0018(6)
    C4 0.0291(9) 0.0183(8) 0.0213(8) 0.0007(7) -0.0043(7) 0.0012(7)
    C5 0.0352(9) 0.0207(9) 0.0199(8) -0.0039(7) -0.0023(7) 0.0046(7)
    C6 0.0305(9) 0.0223(9) 0.0210(8) -0.0057(7) 0.0028(7) 0.0005(7)
    C7 0.0258(8) 0.0180(8) 0.0223(8) -0.0022(7) 0.0005(7) -0.0026(7)
    C7A 0.0259(8) 0.0120(7) 0.0167(7) -0.0028(6) -0.0016(6) -0.0026(6)
    C8 0.0273(8) 0.0132(8) 0.0229(9) 0.0008(6) 0.0041(7) -0.0003(7)
    C9 0.0258(8) 0.0165(8) 0.0206(8) -0.0009(7) 0.0045(7) -0.0040(7)
    C10 0.0286(8) 0.0174(8) 0.0181(8) -0.0010(7) 0.0014(7) -0.0034(6)
    C12 0.0215(7) 0.0157(7) 0.0198(8) 0.0002(6) 0.0017(6) -0.0014(7)
    C13 0.0209(7) 0.0170(8) 0.0181(8) 0.0009(6) -0.0005(6) 0.0001(6)
    C15 0.0252(8) 0.0173(8) 0.0176(8) 0.0007(7) 0.0001(6) -0.0023(6)
    C16 0.0241(8) 0.0191(8) 0.0179(8) -0.0003(7) 0.0006(6) -0.0021(7)
    C18 0.0310(8) 0.0176(8) 0.0213(8) -0.0049(7) 0.0007(7) 0.0020(7)
    C20 0.0306(8) 0.0199(8) 0.0190(8) -0.0018(7) 0.0005(7) 0.0003(7)
    C21 0.0238(8) 0.0233(9) 0.0264(9) 0.0050(7) -0.0002(7) -0.0004(7)
    C22 0.0275(9) 0.0345(10) 0.0257(9) 0.0009(8) -0.0031(8) -0.0011(8)
    C23 0.0451(12) 0.0505(13) 0.0446(13) -0.0061(11) 0.0018(11) -0.0054(11)
    C24 0.0290(10) 0.0293(10) 0.0374(11) 0.0085(8) 0.0022(8) 0.0036(10)
    C25 0.0258(8) 0.0300(9) 0.0286(9) 0.0006(7) 0.0018(7) 0.0002(8)
    C26 0.0373(10) 0.0160(9) 0.0250(9) -0.0044(8) 0.0029(8) -0.0023(7)
    C27 0.0309(9) 0.0292(10) 0.0310(11) 0.0080(8) -0.0100(8) -0.0010(8)
    N1 0.0244(7) 0.0121(6) 0.0189(7) 0.0027(5) 0.0004(6) 0.0024(5)
    N11 0.0274(7) 0.0149(7) 0.0161(7) -0.0006(5) 0.0004(5) -0.0001(5)
    N14 0.0280(7) 0.0152(7) 0.0145(7) -0.0004(5) -0.0012(5) -0.0016(5)
    N17 0.0273(7) 0.0195(7) 0.0164(7) -0.0026(6) 0.0004(6) 0.0009(6)
    N19 0.0329(7) 0.0188(7) 0.0211(7) -0.0022(6) 0.0019(6) 0.0027(6)
    O1 0.0284(6) 0.0152(6) 0.0222(6) 0.0062(5) -0.0023(5) -0.0006(5)
    O9 0.0369(6) 0.0156(6) 0.0202(6) -0.0040(5) 0.0016(5) -0.0021(5)
    O10 0.0526(8) 0.0206(6) 0.0159(6) -0.0076(6) 0.0019(6) -0.0022(5)
    O13 0.0340(6) 0.0157(6) 0.0184(6) -0.0052(5) -0.0009(5) -0.0011(5)
_geom_special_details
;
All s.u.'s (except the s.u. in the dihedral angle between two l.s. planes) are
estimated using the full covariance matrix. The cell s.u.'s are taken into
account individually in the estimation of s.u.'s in distances, angles and
torsion angles; correlations between s.u.'s in cell parameters are only used
when they are defined by crystal symmetry. An approximate (isotropic)
treatment of cell s.u.'s is used for estimating s.u.'s involving l.s. planes.
;
loop_
    _geom_bond_atom_site_label_1
    _geom_bond_atom_site_label_2
    _geom_bond_site_symmetry_2
    _geom_bond_distance
    _geom_bond_publ_flag
    O1 N1 . 1.4233(17) n
    O1 C27 . 1.430(2) ?
    O9 C9 . 1.354(2) ?
    O9 C26 . 1.427(2) ?
    O10 C10 . 1.220(2) ?
    O13 C13 . 1.237(2) ?
    N1 C2 . 1.486(2) n
    N1 C7A . 1.419(2) n
    N11 C2 . 1.457(2) n
    N11 C10 . 1.375(2) n
    N11 C12 . 1.413(2) n
    N14 C2 . 1.432(2) n
    N14 C13 . 1.336(2) n
    N17 C16 . 1.377(2) ?
    N17 C18 . 1.350(2) ?
    N19 C18 . 1.317(2) ?
    N19 C20 . 1.376(2) ?
    N14 H14 . 0.83(2) ?
    N17 H17 . 0.89(2) ?
    C2 C3 . 1.559(2) ?
    C3 C3A . 1.531(2) ?
    C3 C8 . 1.523(2) ?
    C3 C21 . 1.585(2) ?
    C3A C4 . 1.382(2) ?
    C3A C7A . 1.400(2) ?
    C4 C5 . 1.397(3) ?
    C5 C6 . 1.388(3) ?
    C6 C7 . 1.389(3) ?
    C7 C7A . 1.377(2) ?
    C8 C9 . 1.336(2) n
    C9 C10 . 1.494(2) ?
    C12 C13 . 1.490(2) ?
    C12 C15 . 1.350(2) n
    C15 C16 . 1.439(2) ?
    C16 C20 . 1.381(2) n
    C21 C22 . 1.523(3) ?
    C21 C24 . 1.549(3) ?
    C21 C25 . 1.531(2) ?
    C22 C23 . 1.324(3) n
    C4 H4 . 0.97(3) ?
    C5 H5 . 1.00(2) ?
    C6 H6 . 0.955(19) ?
    C7 H7 . 0.95(2) ?
    C8 H8 . 0.92(2) ?
    C15 H15 . 0.95(2) ?
    C18 H18 . 0.984(19) ?
    C20 H20 . 1.00(2) ?
    C22 H22 . 0.93(3) ?
    C23 H23A . 0.9500 ?
    C23 H23B . 0.9500 ?
    C24 H24A . 0.97(2) ?
    C24 H24B . 0.97(3) ?
    C24 H24C . 0.98(3) ?
    C25 H25A . 0.9800 ?
    C25 H25B . 0.9800 ?
    C25 H25C . 0.9800 ?
    C26 H26A . 0.993(19) ?
    C26 H26B . 0.99(2) ?
    C26 H26C . 1.03(2) ?
    C27 H27A . 0.95(2) ?
    C27 H27B . 0.91(2) ?
    C27 H27C . 0.96(2) ?
loop_
    _geom_angle_atom_site_label_1
    _geom_angle_atom_site_label_2
    _geom_angle_atom_site_label_3
    _geom_angle_site_symmetry_1
    _geom_angle_site_symmetry_3
    _geom_angle
    _geom_angle_publ_flag
    N1 O1 C27 . . 108.47(12) ?
    C9 O9 C26 . . 115.18(13) ?
    O1 N1 C2 . . 111.62(12) ?
    O1 N1 C7A . . 113.01(12) ?
    C2 N1 C7A . . 104.88(12) ?
    C2 N11 C10 . . 120.79(14) ?
    C2 N11 C12 . . 111.34(13) ?
    C10 N11 C12 . . 127.64(14) ?
    C2 N14 C13 . . 113.94(14) ?
    C2 N14 H14 . . 125.3(16) ?
    C13 N14 H14 . . 118.2(16) ?
    C16 N17 C18 . . 107.78(14) ?
    C16 N17 H17 . . 120.0(15) ?
    C18 N17 H17 . . 131.7(15) ?
    C18 N19 C20 . . 105.57(15) ?
    N1 C2 N11 . . 110.39(13) n
    N1 C2 N14 . . 112.43(13) n
    N1 C2 C3 . . 101.31(12) n
    N11 C2 N14 . . 102.12(13) n
    N11 C2 C3 . . 115.23(13) n
    N14 C2 C3 . . 115.70(13) n
    C2 C3 C3A . . 99.48(13) n
    C2 C3 C8 . . 105.75(13) n
    C2 C3 C21 . . 115.56(14) ?
    C3A C3 C8 . . 106.43(13) ?
    C3A C3 C21 . . 117.03(14) ?
    C8 C3 C21 . . 111.33(14) ?
    C3 C3A C4 . . 132.71(16) ?
    C3 C3A C7A . . 108.31(14) ?
    C4 C3A C7A . . 118.92(16) ?
    C3A C4 C5 . . 119.03(17) ?
    C3A C4 H4 . . 121.0(14) ?
    C5 C4 H4 . . 119.9(14) ?
    C4 C5 C6 . . 120.91(16) ?
    C4 C5 H5 . . 120.0(12) ?
    C6 C5 H5 . . 119.0(12) ?
    C5 C6 C7 . . 120.61(17) ?
    C5 C6 H6 . . 120.1(11) ?
    C7 C6 H6 . . 119.2(11) ?
    C6 C7 C7A . . 117.74(16) ?
    C6 C7 H7 . . 123.6(13) ?
    C7A C7 H7 . . 118.6(13) ?
    N1 C7A C3A . . 109.40(14) ?
    N1 C7A C7 . . 127.75(15) ?
    C3A C7A C7 . . 122.73(15) ?
    C3 C8 C9 . . 123.06(15) ?
    C3 C8 H8 . . 113.4(11) ?
    C9 C8 H8 . . 123.3(12) ?
    O9 C9 C8 . . 126.76(16) ?
    O9 C9 C10 . . 110.32(14) ?
    C8 C9 C10 . . 122.71(15) ?
    O10 C10 N11 . . 123.31(16) ?
    O10 C10 C9 . . 122.29(15) ?
    N11 C10 C9 . . 114.34(14) ?
    N11 C12 C13 . . 104.59(13) ?
    N11 C12 C15 . . 125.37(16) ?
    C13 C12 C15 . . 130.04(15) ?
    O13 C13 N14 . . 125.21(15) ?
    O13 C13 C12 . . 127.39(15) ?
    N14 C13 C12 . . 107.39(13) ?
    C12 C15 C16 . . 129.35(16) ?
    C12 C15 H15 . . 120.2(13) ?
    C16 C15 H15 . . 110.4(13) ?
    N17 C16 C15 . . 127.83(15) ?
    N17 C16 C20 . . 104.91(14) ?
    C15 C16 C20 . . 127.23(16) ?
    N17 C18 N19 . . 111.65(15) ?
    N17 C18 H18 . . 121.8(11) ?
    N19 C18 H18 . . 126.4(11) ?
    N19 C20 C16 . . 110.06(15) ?
    N19 C20 H20 . . 118.9(12) ?
    C16 C20 H20 . . 131.0(12) ?
    C3 C21 C22 . . 111.13(14) ?
    C3 C21 C25 . . 111.21(14) ?
    C3 C21 C24 . . 108.89(15) ?
    C22 C21 C24 . . 107.71(15) ?
    C22 C21 C25 . . 110.94(15) ?
    C24 C21 C25 . . 106.77(15) ?
    C21 C22 C23 . . 126.4(2) ?
    C21 C22 H22 . . 114.8(17) ?
    C23 C22 H22 . . 118.2(17) ?
    C22 C23 H23A . . 120.0 ?
    C22 C23 H23B . . 120.0 ?
    H23A C23 H23B . . 120.0 ?
    C21 C24 H24A . . 111.4(14) ?
    C21 C24 H24B . . 113.5(15) ?
    H24A C24 H24B . . 104.9(19) ?
    C21 C24 H24C . . 106.7(15) ?
    H24A C24 H24C . . 105(2) ?
    H24B C24 H24C . . 115(2) ?
    C21 C25 H25A . . 109.5 ?
    C21 C25 H25B . . 109.5 ?
    C21 C25 H25C . . 109.5 ?
    H25A C25 H25B . . 109.5 ?
    H25A C25 H25C . . 109.5 ?
    H25B C25 H25C . . 109.5 ?
    O9 C26 H26A . . 111.0(11) ?
    O9 C26 H26B . . 105.4(14) ?
    O9 C26 H26C . . 111.6(13) ?
    H26A C26 H26B . . 111.1(18) ?
    H26A C26 H26C . . 109.5(16) ?
    H26B C26 H26C . . 108.2(19) ?
    O1 C27 H27A . . 112.0(14) ?
    O1 C27 H27B . . 104.8(14) ?
    O1 C27 H27C . . 111.2(13) ?
    H27A C27 H27B . . 112.0(19) ?
    H27A C27 H27C . . 105.0(19) ?
    H27B C27 H27C . . 112.0(19) ?
loop_
    _geom_torsion_atom_site_label_1
    _geom_torsion_atom_site_label_2
    _geom_torsion_atom_site_label_3
    _geom_torsion_atom_site_label_4
    _geom_torsion_site_symmetry_1
    _geom_torsion_site_symmetry_2
    _geom_torsion_site_symmetry_3
    _geom_torsion_site_symmetry_4
    _geom_torsion
    _geom_torsion_publ_flag
    C2 N1 O1 C27 . . . . -116.05(15) n
    C7A N1 O1 C27 . . . . 126.02(15) n
    C8 C9 O9 C26 . . . . 0.1(2) n
    C10 C9 O9 C26 . . . . -174.67(15) n
    C3 C21 C22 C23 . . . . 142.1(2) n
    C24 C21 C22 C23 . . . . -98.7(2) n
    C25 C21 C22 C23 . . . . 17.8(3) n
    N14 C2 C3 C8 . . . . 164.60(14) ?
    N11 C2 C3 C8 . . . . 45.63(18) ?
    N1 C2 C3 C8 . . . . -73.52(15) ?
    N14 C2 C3 C3A . . . . -85.22(16) ?
    N11 C2 C3 C3A . . . . 155.80(14) ?
    N1 C2 C3 C3A . . . . 36.66(15) ?
    N14 C2 C3 C21 . . . . 41.0(2) ?
    N11 C2 C3 C21 . . . . -78.00(18) ?
    N1 C2 C3 C21 . . . . 162.85(14) ?
    C8 C3 C3A C4 . . . . -89.6(2) ?
    C2 C3 C3A C4 . . . . 160.80(18) ?
    C21 C3 C3A C4 . . . . 35.6(3) ?
    C8 C3 C3A C7A . . . . 87.46(16) ?
    C2 C3 C3A C7A . . . . -22.17(16) ?
    C21 C3 C3A C7A . . . . -147.36(14) ?
    C7A C3A C4 C5 . . . . 2.4(2) ?
    C3 C3A C4 C5 . . . . 179.14(17) ?
    C3A C4 C5 C6 . . . . -1.6(3) ?
    C4 C5 C6 C7 . . . . -0.9(3) ?
    C5 C6 C7 C7A . . . . 2.5(3) ?
    C6 C7 C7A C3A . . . . -1.7(2) ?
    C6 C7 C7A N1 . . . . -177.36(15) ?
    C4 C3A C7A C7 . . . . -0.7(2) ?
    C3 C3A C7A C7 . . . . -178.25(15) ?
    C4 C3A C7A N1 . . . . 175.62(15) ?
    C3 C3A C7A N1 . . . . -1.89(17) ?
    C3A C3 C8 C9 . . . . -126.85(17) ?
    C2 C3 C8 C9 . . . . -21.7(2) ?
    C21 C3 C8 C9 . . . . 104.56(19) ?
    C3 C8 C9 O9 . . . . 176.00(16) ?
    C3 C8 C9 C10 . . . . -9.9(3) ?
    C8 C9 C10 O10 . . . . -158.30(18) ?
    O9 C9 C10 O10 . . . . 16.7(2) ?
    C8 C9 C10 N11 . . . . 18.9(2) ?
    O9 C9 C10 N11 . . . . -166.11(14) ?
    C15 C12 C13 O13 . . . . -1.8(3) ?
    N11 C12 C13 O13 . . . . 178.90(15) ?
    C15 C12 C13 N14 . . . . 177.59(17) ?
    N11 C12 C13 N14 . . . . -1.72(17) ?
    N11 C12 C15 C16 . . . . 177.70(16) ?
    C13 C12 C15 C16 . . . . -1.5(3) ?
    C12 C15 C16 N17 . . . . -3.6(3) ?
    C12 C15 C16 C20 . . . . 173.90(17) ?
    N17 C16 C20 N19 . . . . 1.06(19) ?
    C15 C16 C20 N19 . . . . -176.90(16) ?
    C8 C3 C21 C22 . . . . 165.31(14) ?
    C3A C3 C21 C22 . . . . 42.6(2) ?
    C2 C3 C21 C22 . . . . -74.04(19) ?
    C8 C3 C21 C25 . . . . -70.57(19) ?
    C3A C3 C21 C25 . . . . 166.75(14) ?
    C2 C3 C21 C25 . . . . 50.1(2) ?
    C8 C3 C21 C24 . . . . 46.82(19) ?
    C3A C3 C21 C24 . . . . -75.86(19) ?
    C2 C3 C21 C24 . . . . 167.47(15) ?
    C7 C7A N1 O1 . . . . -35.1(2) ?
    C3A C7A N1 O1 . . . . 148.75(13) ?
    C7 C7A N1 C2 . . . . -156.93(16) ?
    C3A C7A N1 C2 . . . . 26.94(16) ?
    N14 C2 N1 C7A . . . . 84.27(15) ?
    N11 C2 N1 C7A . . . . -162.41(12) ?
    C3 C2 N1 C7A . . . . -39.85(15) ?
    N14 C2 N1 O1 . . . . -38.44(17) ?
    N11 C2 N1 O1 . . . . 74.88(16) ?
    C3 C2 N1 O1 . . . . -162.57(12) ?
    O10 C10 N11 C12 . . . . 11.2(3) ?
    C9 C10 N11 C12 . . . . -165.97(16) ?
    O10 C10 N11 C2 . . . . -174.82(17) ?
    C9 C10 N11 C2 . . . . 8.0(2) ?
    C15 C12 N11 C10 . . . . -8.3(3) ?
    C13 C12 N11 C10 . . . . 171.09(15) ?
    C15 C12 N11 C2 . . . . 177.29(16) ?
    C13 C12 N11 C2 . . . . -3.37(17) ?
    N14 C2 N11 C10 . . . . -168.15(14) ?
    N1 C2 N11 C10 . . . . 72.10(18) ?
    C3 C2 N11 C10 . . . . -41.9(2) ?
    N14 C2 N11 C12 . . . . 6.74(17) ?
    N1 C2 N11 C12 . . . . -113.01(14) ?
    C3 C2 N11 C12 . . . . 133.00(14) ?
    O13 C13 N14 C2 . . . . -174.18(15) ?
    C12 C13 N14 C2 . . . . 6.41(18) ?
    N11 C2 N14 C13 . . . . -8.14(18) ?
    N1 C2 N14 C13 . . . . 110.17(15) ?
    C3 C2 N14 C13 . . . . -134.10(15) ?
    N19 C18 N17 C16 . . . . 1.5(2) ?
    C20 C16 N17 C18 . . . . -1.49(18) ?
    C15 C16 N17 C18 . . . . 176.46(16) ?
    N17 C18 N19 C20 . . . . -0.8(2) ?
    C16 C20 N19 C18 . . . . -0.2(2) ?
loop_
    _geom_hbond_atom_site_label_D
    _geom_hbond_atom_site_label_H
    _geom_hbond_atom_site_label_A
    _geom_hbond_site_symmetry_A
    _geom_hbond_distance_DH
    _geom_hbond_distance_HA
    _geom_hbond_distance_DA
    _geom_hbond_angle_DHA
    N17 H17 O13 . 0.89(2) 1.85(2) 2.6562(19) 151(2)
    N14 H14 N19 4_554 0.83(2) 1.97(2) 2.798(2) 175(2)
    C4 H4 O9 4_564 0.97(2) 2.54(2) 3.154(2) 121.5(16)
    C20 H20 O13 4_555 1.00(2) 2.54(2) 3.353(2) 137.9(16)
    C24 H24C O13 3_556 0.98(3) 2.47(3) 3.382(2) 154(2)
data_global
_journal_date_recd_electronic     2012-04-11
_journal_date_accepted     2012-04-30
_journal_name_full     'Acta Crystallographica, Section E'
_journal_year     2012
_journal_volume     68
_journal_issue      6
_journal_page_first     o1626
_journal_page_last     o1626
_journal_paper_category     QO
_journal_paper_doi     10.1107/S1600536812019423
_journal_coeditor_code     HB6738
_publ_contact_author_name     'Wei-Ming Zhu'
_publ_contact_author_address
;
Key Laboratory of Marine Drugs of Ministry of Educaton of China
School of Medicine and Pharmacy
Ocean University of China
266003 Qingdao
People's Republic of China
;
_publ_contact_author_email     'weimingzhu@ouc.edu.cn'
_publ_contact_author_fax     '+86 0532 82031268'
_publ_contact_author_phone     '+86 0532 82031268'
_publ_section_title
;
Redetermined structure of oxaline: absolute configuration using Cu K\a
radiation
;
loop_
    _publ_author_name
    _publ_author_footnote
    _publ_author_address
    'Peng Qu' .
;
Key Laboratory of Marine Drugs of the Ministry of Education of China
School of Medicine and Pharmacy
Ocean University of China
266003 Qingdao
People's Republic of China
;
    'Zhi-Yong Wu' .
;
Key Laboratory of Marine Drugs of the Ministry of Education of China
School of Medicine and Pharmacy
Ocean University of China
266003 Qingdao
People's Republic of China
;
    'Wei-Ming Zhu' .
;
Key Laboratory of Marine Drugs of the Ministry of Education of China
School of Medicine and Pharmacy
Ocean University of China
266003 Qingdao
People's Republic of China
;
