# Supplementary material for: Redetermined structure of oxaline: absolute configuration using Cu Kα radiation
Source: Acta Crystallogr Sect E Struct Rep Online. 2012 May 5;68(Pt 6):o1626. doi: 10.1107/S1600536812019423 (PMC3379231; doi:10.1107/S1600536812019423)
Supplement: Supplementary file 2 [file e-68-o1626-Isup2.hkl]

#
# h,k,l, Fc-squared, Fo-squared, sigma(Fo-squared) and status flag
#
data_I
_shelx_title ' cu_zwm_qp_1_0m in P2(1)2(1)2(1)'
_shelx_refln_list_code          4
_shelx_F_calc_maximum      195.31
_exptl_crystal_F_000       944.00
_reflns_d_resolution_high  0.8233
 
loop_
 _symmetry_equiv_pos_as_xyz
 'x, y, z'
 'x+1/2, -y+1/2, -z'
 '-x, y+1/2, -z+1/2'
 '-x+1/2, -y, z+1/2'
 
_cell_length_a    10.7897
_cell_length_b    13.2457
_cell_length_c    15.6436
_cell_angle_alpha  90.000
_cell_angle_beta   90.000
_cell_angle_gamma  90.000
 
_shelx_F_squared_multiplier     1.000
 
loop_
 _refln_index_h
 _refln_index_k
 _refln_index_l
 _refln_F_squared_calc
 _refln_F_squared_meas
 _refln_F_squared_sigma
 _refln_observed_status
   2   0   0    21465.76    16366.04    470.06 o
   4   0   0     3718.49     4134.43    197.50 o
   8   0   0      195.50      174.37      5.76 o
  10   0   0       42.10       31.53      2.14 o
  12   0   0       56.35       67.53      3.95 o
   1   1   0      312.94      290.25     13.83 o
   2   1   0     4315.72     4253.51    110.24 o
   3   1   0    38144.42    29504.91    646.90 o
   4   1   0    24153.17    20700.50    425.91 o
   5   1   0     5753.97     5783.54     98.56 o
   6   1   0     4215.69     4407.50     75.46 o
   7   1   0      325.88      335.26      6.91 o
   8   1   0        2.02        2.21      0.38 o
   9   1   0       81.49       87.46      1.82 o
  10   1   0      170.46      160.62      3.79 o
  11   1   0        4.35        3.95      0.66 o
  12   1   0       25.97       32.14      2.31 o
  13   1   0        0.09        0.00      0.66 o
   0   2   0      123.15      119.76      4.19 o
   1   2   0       41.22       61.37      1.56 o
   2   2   0    15558.03    13086.33    322.89 o
   3   2   0     1098.91     1103.48     35.06 o
   4   2   0      163.60      138.79      2.51 o
   5   2   0      103.86      149.96      3.03 o
   6   2   0     2427.42     2552.12     47.83 o
   7   2   0     2331.66     2412.60     54.48 o
   8   2   0      731.22      676.75     11.03 o
   9   2   0     1718.41     1620.94     24.62 o
  10   2   0       82.71       71.05      1.81 o
  11   2   0      142.56      115.62      4.28 o
  12   2   0       29.12       26.35      2.31 o
   1   3   0     1442.83     1509.79     38.06 o
   2   3   0     2035.82     2242.85     56.43 o
   3   3   0     1314.39     1315.82     40.41 o
   4   3   0     2906.39     3280.32     70.44 o
   5   3   0      394.33      454.13      8.80 o
   6   3   0      470.45      515.10      9.96 o
   7   3   0       34.63       42.88      1.39 o
   8   3   0      261.97      235.21      3.89 o
   9   3   0      773.95      721.39     11.21 o
  10   3   0        4.85        4.94      0.70 o
  11   3   0      833.43      815.76     17.77 o
  12   3   0       10.82       14.82      1.65 o
   0   4   0      106.11      113.39      3.56 o
   1   4   0      375.07      404.35      9.70 o
   2   4   0      475.63      522.25     10.48 o
   3   4   0      206.39      251.04      7.39 o
   4   4   0        5.29        7.53      0.43 o
   5   4   0        9.83       10.88      0.57 o
   6   4   0      148.84      141.44      3.26 o
   7   4   0      336.26      340.28      7.38 o
   8   4   0       22.65       37.32      1.84 o
   9   4   0      768.60      765.07     13.60 o
  10   4   0        7.60        8.56      0.79 o
  11   4   0        0.67        2.92      0.48 o
  12   4   0        9.86       10.79      0.79 o
   1   5   0      546.25      446.04      8.23 o
   2   5   0      238.80      265.49      4.57 o
   3   5   0     6706.71     7068.92    111.85 o
   4   5   0      217.08      212.37      4.13 o
   5   5   0       74.15       78.66      1.73 o
   6   5   0       80.98      111.19      3.38 o
   7   5   0     1920.51     1944.84     39.70 o
   8   5   0       97.19       91.53      2.08 o
   9   5   0       52.46       42.30      1.07 o
  10   5   0      143.77      156.10      3.85 o
  11   5   0       70.36       72.47      3.96 o
  12   5   0      718.91      775.75     34.92 o
   0   6   0     7055.75     7378.41    312.26 o
   1   6   0        5.25        0.88      0.54 o
   2   6   0      149.81      133.68      2.74 o
   3   6   0     4051.34     4449.42     81.25 o
   4   6   0      159.03      210.80      4.13 o
   5   6   0      372.83      381.05      7.23 o
   6   6   0     1453.12     1503.73     27.49 o
   7   6   0      204.53      207.78      8.40 o
   8   6   0        1.11        1.99      0.56 o
   9   6   0      138.29      137.47      2.51 o
  10   6   0      444.24      493.63     12.94 o
  11   6   0        5.34        8.81      2.14 o
   1   7   0     1402.39     1492.83     26.99 o
   2   7   0      175.99      180.97      3.68 o
   3   7   0      441.47      515.82     11.36 o
   4   7   0      197.57      163.99      4.24 o
   5   7   0      802.20      764.70     21.88 o
   6   7   0      233.60      221.52      5.97 o
   7   7   0      517.22      520.46     11.30 o
   8   7   0        4.17        7.77      0.45 o
   9   7   0       63.50       66.16      1.50 o
  10   7   0        6.48       10.72      0.81 o
  11   7   0       18.60       17.13      1.32 o
   0   8   0      730.18      793.97     24.43 o
   1   8   0       13.69       10.61      0.81 o
   2   8   0      908.89      891.23     21.95 o
   3   8   0       23.75       18.78      1.98 o
   4   8   0       55.98       62.92      3.95 o
   5   8   0       13.01       13.51      1.65 o
   6   8   0      200.93      168.47      5.44 o
   7   8   0        0.06        1.57      0.53 o
   8   8   0      898.85      940.85     16.07 o
   9   8   0       17.63       21.51      0.70 o
  10   8   0        7.05        4.45      0.48 o
   1   9   0        7.67        5.35      0.93 o
   2   9   0        0.01        1.84      0.66 o
   3   9   0      409.34      405.17     17.79 o
   4   9   0      307.70      311.29     14.16 o
   5   9   0       15.12       15.81      2.31 o
   6   9   0      204.81      185.22      6.62 o
   7   9   0        0.00        0.90      0.37 o
   8   9   0       28.44       28.07      0.85 o
   9   9   0        8.33        9.86      0.78 o
  10   9   0      216.98      217.19      6.40 o
   0  10   0      101.47      122.87      6.59 o
   1  10   0      602.43      578.70     17.35 o
   2  10   0      484.09      465.33     14.20 o
   3  10   0       62.46       62.59      4.28 o
   4  10   0      182.23      167.34      8.56 o
   5  10   0      724.27      690.99     14.40 o
   6  10   0      408.04      436.65     10.83 o
   7  10   0      209.86      205.58      4.31 o
   8  10   0      595.51      572.36     10.89 o
   9  10   0        6.96        2.53      0.55 o
  10  10   0       35.87       31.95      1.98 o
   1  11   0      583.32      606.89     12.91 o
   2  11   0     1311.69     1215.99     29.24 o
   3  11   0       23.89       22.04      1.17 o
   4  11   0       17.74       13.70      0.76 o
   5  11   0       28.61       36.61      1.07 o
   6  11   0      128.34      128.98      2.73 o
   7  11   0        5.99        5.22      0.48 o
   8  11   0        3.24        5.60      0.99 o
   9  11   0        6.29        8.89      1.32 o
   0  12   0     1556.63     1405.24     57.65 o
   1  12   0      469.25      472.69     14.56 o
   2  12   0      328.17      385.40     17.46 o
   3  12   0      232.28      199.46      5.22 o
   4  12   0       77.79       62.51      2.13 o
   5  12   0        3.65        4.54      1.81 o
   6  12   0       40.50       43.60      1.21 o
   7  12   0       68.71       57.76      1.91 o
   8  12   0       28.28       23.72      1.65 o
   2  13   0      140.15      134.73      4.61 o
   3  13   0      298.90      271.95      6.88 o
   4  13   0       21.53       25.90      1.10 o
   5  13   0       18.51       27.10      1.10 o
   6  13   0       84.43       99.37      2.68 o
   7  13   0        2.45        5.27      0.99 o
   0  14   0      355.71      347.19     10.87 o
   1  14   0      112.83      136.04      4.61 o
   2  14   0      481.97      442.72     13.51 o
   3  14   0       65.10       70.49      2.64 o
   4  14   0      221.58      240.90      4.71 o
   5  14   0      375.11      418.47      7.87 o
   6  14   0       16.23       12.19      0.99 o
   1  15   0       19.62       22.24      0.93 o
   2  15   0      405.97      436.79      9.32 o
   3  15   0        1.22        2.35      0.99 o
   4  15   0      246.38      226.52      4.89 o
   1   0   1     6466.05     5166.49    467.43 o
   2   0   1     2803.73     2827.67     49.07 o
   3   0   1     9557.92     8753.72    190.29 o
   4   0   1      164.49      177.63      5.71 o
   5   0   1     7803.73     8485.35    145.87 o
   6   0   1      427.47      456.59      7.98 o
   7   0   1        7.27       10.93      0.57 o
   8   0   1      252.54      263.45      5.44 o
   9   0   1        1.40        1.82      0.26 o
  10   0   1        9.92       12.74      0.71 o
  11   0   1       88.57      111.01      4.28 o
  12   0   1       28.60       29.98      2.31 o
 -12   1   1       52.95       58.96      3.62 o
 -11   1   1      310.81      323.84      8.71 o
 -10   1   1      181.12      174.46      5.27 o
  -9   1   1      423.74      451.33      7.70 o
  -8   1   1      122.57      127.77      2.54 o
  -7   1   1        8.86       12.51      0.52 o
  -6   1   1      100.15      115.03      2.21 o
  -5   1   1      558.82      639.06     10.66 o
  -4   1   1     2202.91     2335.47     40.41 o
  -3   1   1    10423.38     9117.54    161.66 o
  -2   1   1     6094.72     5051.27    113.88 o
  -1   1   1    19372.63    14250.60    378.00 o
   0   1   1      750.10      897.38     26.15 o
   1   1   1    19422.56    14459.74    330.38 o
   2   1   1     6085.94     5076.53    113.86 o
   3   1   1    10422.78     9298.80    294.51 o
   4   1   1     2196.80     2300.40     40.26 o
   5   1   1      558.37      605.73     10.69 o
   6   1   1       99.64      117.85      3.00 o
   7   1   1        8.85       11.57      0.57 o
   8   1   1      123.23      127.83      2.61 o
   9   1   1      419.55      444.35      8.28 o
  10   1   1      178.44      172.74      3.39 o
  11   1   1      311.69      317.22     10.54 o
  12   1   1       52.07       53.50      4.78 o
  13   1   1       20.52       19.43      1.65 o
 -12   2   1       24.42       24.61      2.96 o
 -11   2   1      224.57      242.11      6.82 o
 -10   2   1      220.90      205.65      9.39 o
  -9   2   1       54.20       62.44      1.30 o
  -8   2   1      556.19      548.96      9.75 o
  -7   2   1     2398.48     2424.05     55.05 o
  -6   2   1     1154.40     1198.65     22.52 o
  -5   2   1     1519.40     1571.64     26.39 o
  -4   2   1     3620.57     3890.71     71.49 o
  -3   2   1       65.59       73.45      4.66 o
  -2   2   1     4566.90     4563.00     89.43 o
  -1   2   1     2328.95     2233.83     60.57 o
   0   2   1     6711.53     5177.04    167.51 o
   1   2   1     2320.26     2317.02     40.59 o
   2   2   1     4564.52     4677.81     75.59 o
   3   2   1       67.07       66.06      1.67 o
   4   2   1     3621.62     3934.44     66.60 o
   5   2   1     1510.17     1522.40     26.41 o
   6   2   1     1157.13     1183.62     20.42 o
   7   2   1     2392.89     2461.06     67.96 o
   8   2   1      553.86      557.50      9.12 o
   9   2   1       53.68       66.38      2.24 o
  10   2   1      223.17      215.78      3.68 o
  12   2   1       23.88       24.38      1.98 o
 -12   3   1       43.82       40.85      2.96 o
 -11   3   1      435.97      450.49      9.92 o
 -10   3   1      551.53      545.78     14.00 o
  -9   3   1      844.32      801.93     17.85 o
  -8   3   1     1506.04     1433.54     28.98 o
  -7   3   1      626.00      636.16     13.18 o
  -6   3   1      598.86      679.69     13.03 o
  -5   3   1      388.40      415.14      7.86 o
  -4   3   1     2419.08     2590.07     51.43 o
  -3   3   1     1659.88     1770.68     38.86 o
  -2   3   1      378.09      418.90     12.28 o
  -1   3   1     5555.81     5179.32    191.61 o
   0   3   1    10301.69     8283.73    164.25 o
   1   3   1     5558.50     5393.42    116.22 o
   2   3   1      376.38      407.47      9.38 o
   3   3   1     1660.52     1750.58     37.99 o
   4   3   1     2413.19     2577.13     44.00 o
   5   3   1      381.89      400.27      7.90 o
   6   3   1      601.93      680.05     13.03 o
   7   3   1      627.06      623.64     14.64 o
   8   3   1     1503.54     1427.67     22.60 o
   9   3   1      845.35      803.31     12.50 o
  10   3   1      552.09      563.59     10.67 o
  11   3   1      437.27      439.10     17.79 o
  12   3   1       42.41       41.50      2.96 o
 -12   4   1      127.79      117.35      4.03 o
 -11   4   1      116.60      119.60      3.02 o
 -10   4   1      820.55      828.14     18.17 o
  -9   4   1      183.63      177.21      3.42 o
  -8   4   1       91.27       83.81      2.45 o
  -7   4   1      491.88      433.12      9.21 o
  -6   4   1      701.37      720.29     13.77 o
  -5   4   1      804.05      936.39     17.64 o
  -4   4   1      119.63      143.02      5.10 o
  -3   4   1     1508.76     1599.21     43.45 o
  -2   4   1     1377.60     1445.96     33.16 o
  -1   4   1     1433.36     1503.49     40.62 o
   0   4   1      134.87      136.20      3.80 o
   1   4   1     1447.63     1529.96     24.38 o
   2   4   1     1386.49     1520.15     25.92 o
   3   4   1     1516.08     1636.10     29.59 o
   4   4   1      118.80      134.49      2.58 o
   5   4   1      802.51      933.21     17.17 o
   6   4   1      702.78      726.81     15.11 o
   7   4   1      490.38      434.33     10.20 o
   8   4   1       92.26       83.62      2.11 o
   9   4   1      182.15      173.68      3.15 o
  10   4   1      817.39      837.26     15.84 o
  11   4   1      117.29      119.63      4.12 o
  12   4   1      127.91      117.22      6.75 o
 -12   5   1      155.80      169.31      8.24 o
 -11   5   1       16.69       19.79      0.91 o
 -10   5   1      349.74      342.50      8.25 o
  -9   5   1      104.17       97.09      1.87 o
  -8   5   1      190.58      189.09      3.71 o
  -7   5   1      225.58      235.97      5.33 o
  -6   5   1       64.47       82.36      2.07 o
  -5   5   1      381.68      426.20      9.02 o
  -4   5   1       50.39       76.01      1.88 o
  -3   5   1      415.77      404.50      7.04 o
  -2   5   1      419.87      521.01      8.85 o
  -1   5   1      434.59      504.35      9.19 o
   0   5   1      770.61      661.11     16.77 o
   1   5   1      430.26      500.18      8.41 o
   2   5   1      425.24      534.56      9.80 o
   3   5   1      417.49      407.73     11.37 o
   4   5   1       52.76       80.35      1.81 o
   5   5   1      385.14      428.38      8.10 o
   6   5   1       66.05       84.64      2.34 o
   7   5   1      228.17      236.17      4.79 o
   8   5   1      190.46      194.10      3.76 o
   9   5   1      103.55       95.78      2.02 o
  10   5   1      347.31      346.39      8.65 o
  11   5   1       17.00       20.69      1.27 o
  12   5   1      155.90      161.74      8.24 o
 -11   6   1       85.30       91.39      4.16 o
 -10   6   1       43.53       47.83      1.80 o
  -9   6   1       90.34       86.72      1.75 o
  -8   6   1     1366.70     1306.28     19.71 o
  -7   6   1       47.08       44.81      1.73 o
  -6   6   1       59.44       62.84      2.07 o
  -5   6   1      176.70      182.58      4.16 o
  -4   6   1      488.74      539.94     10.06 o
  -3   6   1      791.92      871.94     17.78 o
  -2   6   1     1910.93     1931.00     34.88 o
  -1   6   1       93.78       92.16      2.76 o
   0   6   1        3.32        6.83      0.41 o
   1   6   1       94.62       93.34      2.48 o
   2   6   1     1916.68     1945.44     34.88 o
   3   6   1      792.97      869.98     15.94 o
   4   6   1      492.00      542.67     10.95 o
   5   6   1      175.97      182.06      3.69 o
   6   6   1       60.77       62.86      1.58 o
   7   6   1       46.47       46.48      2.26 o
   8   6   1     1369.90     1314.92     20.98 o
   9   6   1       89.66       89.74      2.00 o
  10   6   1       43.62       45.42      1.08 o
  11   6   1       85.45       98.52      3.47 o
 -11   7   1       42.53       35.91      1.98 o
 -10   7   1       58.86       61.77      3.07 o
  -9   7   1       78.70       77.30      2.18 o
  -8   7   1      185.70      182.55      3.23 o
  -7   7   1      201.57      186.88      5.28 o
  -6   7   1      520.85      513.00     16.18 o
  -5   7   1     1266.68     1297.53     51.06 o
  -4   7   1      149.37      147.24      6.92 o
  -3   7   1      465.64      472.66     14.59 o
  -2   7   1     1456.54     1701.52     40.25 o
  -1   7   1      457.00      434.01     10.90 o
   0   7   1      735.15      724.78     13.28 o
   1   7   1      457.62      433.92      8.20 o
   2   7   1     1451.37     1653.75     30.25 o
   3   7   1      459.84      453.23      9.77 o
   4   7   1      147.20      140.05      3.79 o
   5   7   1     1267.20     1253.91     25.10 o
   6   7   1      515.84      498.25     10.37 o
   7   7   1      204.62      188.27      3.73 o
   8   7   1      185.16      183.21      3.31 o
   9   7   1       77.45       76.88      2.09 o
  10   7   1       58.31       57.99      2.44 o
  11   7   1       42.97       35.78      1.81 o
 -10   8   1       91.35       94.50      3.25 o
  -9   8   1       29.08       27.34      1.11 o
  -8   8   1      200.83      203.37      5.52 o
  -7   8   1      375.03      362.36      6.95 o
  -6   8   1       18.59       17.01      1.14 o
  -5   8   1      230.01      240.79     10.87 o
  -4   8   1       57.73       60.28      3.62 o
  -3   8   1      215.88      232.56     10.54 o
  -2   8   1     1924.99     2024.05     49.15 o
  -1   8   1      240.70      298.75      7.89 o
   0   8   1      414.23      368.22      7.36 o
   1   8   1      240.26      297.02      5.82 o
   2   8   1     1924.22     2051.61     36.93 o
   3   8   1      217.00      231.49      7.28 o
   4   8   1       57.41       61.57      2.07 o
   5   8   1      228.44      222.68     10.54 o
   6   8   1       17.80       16.71      1.27 o
   7   8   1      373.67      369.64      6.66 o
   8   8   1      201.94      204.53      3.88 o
   9   8   1       29.43       29.70      0.85 o
  10   8   1       92.28       94.75      3.26 o
  11   8   1       94.95       81.36      3.95 o
 -10   9   1        7.00        5.76      0.51 o
  -9   9   1       59.69       67.18      1.94 o
  -8   9   1      164.66      167.16      3.22 o
  -7   9   1      401.89      352.34      7.50 o
  -6   9   1       16.73       15.13      0.78 o
  -5   9   1      236.85      222.02     10.87 o
  -4   9   1      220.71      245.08     11.53 o
  -3   9   1      243.39      220.04     10.54 o
  -2   9   1      581.00      563.82     16.89 o
  -1   9   1      482.18      487.78     14.44 o
   0   9   1        4.83        7.25      1.32 o
   1   9   1      481.31      465.62     14.44 o
   2   9   1      579.51      561.27     23.06 o
   3   9   1      242.46      236.84     10.87 o
   4   9   1      221.59      244.75     11.53 o
   5   9   1      238.74      235.85     10.87 o
   6   9   1       16.16       14.58      1.03 o
   7   9   1      402.81      362.59      6.48 o
   8   9   1      166.36      169.76      3.17 o
   9   9   1       59.19       65.56      1.90 o
  10   9   1        6.98        6.28      0.70 o
 -10  10   1       59.28       53.03      2.96 o
  -9  10   1      339.83      335.09      7.17 o
  -8  10   1      328.34      330.09      7.21 o
  -7  10   1      253.06      261.02      6.63 o
  -6  10   1      106.91      108.92      3.23 o
  -5  10   1       64.78       62.37      2.77 o
  -4  10   1      411.02      393.25     10.05 o
  -2  10   1      270.29      289.88     13.18 o
  -1  10   1      295.70      304.53      9.78 o
   0  10   1       36.30       35.46      1.97 o
   1  10   1      296.37      308.33      9.78 o
   2  10   1      270.78      282.37      9.20 o
   3  10   1      138.13      132.75      7.25 o
   4  10   1      407.35      402.53     17.79 o
   5  10   1       66.39       61.36      2.77 o
   6  10   1      107.22      109.97      5.93 o
   7  10   1      255.11      262.89      5.91 o
   8  10   1      329.33      323.26      6.46 o
   9  10   1      339.16      322.92      9.43 o
  10  10   1       58.87       58.30      2.96 o
  -9  11   1      123.42      110.68      4.94 o
  -8  11   1       46.69       46.58      2.64 o
  -7  11   1       33.60       38.76      1.53 o
  -6  11   1      696.40      709.32     17.08 o
  -5  11   1      839.79      826.97     28.66 o
  -4  11   1     1098.23     1024.61     23.64 o
  -3  11   1      511.61      497.86     10.52 o
  -2  11   1      491.97      466.86      9.81 o
  -1  11   1      545.77      502.86     10.83 o
   0  11   1      499.20      479.63     10.35 o
   1  11   1      548.48      503.77     10.83 o
   2  11   1      493.40      469.23     11.70 o
   3  11   1      515.27      485.42     10.37 o
   4  11   1     1094.16     1086.71     40.85 o
   5  11   1      839.65      832.50     28.99 o
   6  11   1      697.46      717.90     14.64 o
   7  11   1       33.18       38.18      1.56 o
   8  11   1       46.90       51.03      2.31 o
   9  11   1      124.11      110.68      5.27 o
  -8  12   1       22.07       19.43      1.65 o
  -7  12   1        5.35        5.27      0.55 o
  -6  12   1       17.37       20.19      1.98 o
  -5  12   1      299.65      298.68      7.58 o
  -4  12   1      430.47      406.95      9.97 o
  -3  12   1        1.09        2.96      0.99 o
  -2  12   1     1256.27     1211.33     24.95 o
  -1  12   1      827.49      783.98     33.60 o
   0  12   1      569.00      521.44     15.95 o
   1  12   1      824.54      802.57     16.63 o
   2  12   1     1252.23     1247.26     44.47 o
   3  12   1        1.14        2.96      0.66 o
   4  12   1      431.88      402.76      7.72 o
   5  12   1      300.22      297.71      9.02 o
   6  12   1       17.47       18.11      0.71 o
   7  12   1        5.00        5.71      0.55 o
   8  12   1       21.86       22.40      1.65 o
  -7  13   1       90.32       90.26      4.28 o
  -6  13   1       11.23       11.41      0.79 o
  -5  13   1      225.59      254.36      6.15 o
  -4  13   1        2.15        4.94      0.66 o
  -3  13   1       84.54       86.24      2.61 o
  -2  13   1      288.10      276.04      8.89 o
  -1  13   1       26.12       21.74      1.32 o
   0  13   1       83.80       84.66      3.29 o
   3  13   1       83.87       84.00      3.29 o
   4  13   1        2.02        5.50      0.55 o
   5  13   1      223.85      245.80      4.94 o
   6  13   1       11.66       14.56      1.48 o
   7  13   1       90.03       86.30      4.28 o
  -6  14   1       53.84       49.41      2.64 o
  -5  14   1       42.11       46.12      2.64 o
  -4  14   1        2.72        2.04      1.15 o
  -3  14   1      292.82      313.59      9.88 o
  -2  14   1      149.14      138.02      4.61 o
  -1  14   1      126.44      132.75      4.61 o
   0  14   1       72.33       78.40      2.96 o
   1  14   1      124.88      131.43      4.61 o
   2  14   1      148.91      138.19      3.26 o
   3  14   1      290.68      327.18      7.10 o
   4  14   1        2.70        1.91      0.29 o
   5  14   1       43.16       45.82      1.81 o
   6  14   1       53.98       52.05      2.64 o
  -3  15   1      175.84      188.80      4.19 o
  -2  15   1       64.75       74.41      3.13 o
  -1  15   1      241.39      237.72      5.36 o
   0  15   1       84.75       96.37      2.33 o
   1  15   1      243.56      250.69      5.36 o
   2  15   1       63.54       75.80      1.86 o
   3  15   1      179.04      190.52      4.94 o
   4  15   1      196.85      202.91      6.26 o
   0   0   2     1448.07     1305.43     63.58 o
   1   0   2     4039.19     3577.68     60.30 o
   2   0   2     9460.49     7753.04    201.13 o
   3   0   2       40.02       65.14      1.28 o
   4   0   2     4556.19     4651.94     91.86 o
   5   0   2      175.71      199.06      3.59 o
   6   0   2     1353.66     1362.96     21.90 o
   7   0   2      263.36      256.00      4.97 o
   8   0   2      118.60      126.81      2.38 o
   9   0   2       76.61       77.77      1.65 o
  10   0   2      627.83      609.79     13.36 o
  11   0   2       19.56       20.68      1.14 o
  12   0   2       48.02       46.78      2.96 o
 -12   1   2       30.19       24.89      2.64 o
 -11   1   2       21.51       18.21      1.10 o
 -10   1   2       40.50       45.14      1.34 o
  -9   1   2       86.82       85.15      1.77 o
  -8   1   2       13.42       10.60      0.77 o
  -7   1   2      794.04      747.63     15.20 o
  -6   1   2      131.45      131.76      2.33 o
  -5   1   2     2720.95     2710.95     46.50 o
  -4   1   2     1398.62     1442.94     36.80 o
  -3   1   2     2120.29     2610.74     47.65 o
  -2   1   2     2867.31     2945.68     66.02 o
  -1   1   2     2555.48     2319.57     60.42 o
   0   1   2       14.85       29.62      1.08 o
   1   1   2     2547.35     2404.41     36.71 o
   2   1   2     2854.08     2986.43     62.40 o
   3   1   2     2124.59     2599.38     45.01 o
   4   1   2     1391.06     1439.83     26.10 o
   5   1   2     2720.54     2742.81     49.42 o
   6   1   2      132.48      130.96      2.33 o
   7   1   2      796.27      719.90     13.54 o
   8   1   2       13.97       10.30      0.49 o
   9   1   2       85.88       85.70      1.70 o
  10   1   2       41.21       46.23      1.34 o
  11   1   2       21.92       17.54      1.81 o
  12   1   2       30.87       26.02      1.98 o
 -12   2   2       91.91       92.36      9.39 o
 -11   2   2       25.00       26.71      1.34 o
 -10   2   2        9.79       15.25      1.10 o
  -9   2   2       13.01       14.99      0.67 o
  -8   2   2      357.49      350.06      9.56 o
  -7   2   2     1032.43     1042.35     21.28 o
  -6   2   2       72.80       73.14      1.57 o
  -5   2   2      869.32      914.02     15.99 o
  -4   2   2       79.80       85.89      1.85 o
  -3   2   2     1153.61     1170.25     23.01 o
  -2   2   2     1366.11     1343.16     32.11 o
  -1   2   2      936.57      923.20     21.42 o
   0   2   2    16532.13    11931.42    240.52 o
   1   2   2      945.31      967.38     19.41 o
   2   2   2     1363.65     1355.93     21.69 o
   3   2   2     1155.62     1221.51     19.28 o
   4   2   2       79.83       84.80      1.63 o
   5   2   2      866.18      909.87     15.66 o
   6   2   2       73.75       74.74      1.55 o
   7   2   2     1029.45     1025.35     23.70 o
   8   2   2      358.59      342.56      6.40 o
   9   2   2       13.65       18.85      0.86 o
  10   2   2        9.53       16.90      0.71 o
  11   2   2       25.13       26.68      1.98 o
 -12   3   2       14.54       15.10      0.85 o
 -11   3   2      222.65      233.82      5.44 o
 -10   3   2       47.44       49.06      1.73 o
  -9   3   2       94.98       87.00      1.90 o
  -8   3   2      242.64      243.56      7.42 o
  -7   3   2       14.07       12.37      0.71 o
  -6   3   2      328.02      313.66      8.42 o
  -5   3   2      805.19      807.15     13.82 o
  -4   3   2      707.88      786.55     14.52 o
  -3   3   2     3413.50     3708.54     66.83 o
  -2   3   2      537.41      559.44     10.65 o
  -1   3   2     8549.65     6964.08    263.89 o
   0   3   2     1435.44     1613.78     37.32 o
   1   3   2     8550.30     6989.10    266.64 o
   2   3   2      531.27      565.01      9.12 o
   3   3   2     3414.12     3752.93     61.75 o
   4   3   2      701.07      776.82     13.40 o
   5   3   2      808.35      760.67     14.92 o
   6   3   2      325.05      304.93      6.12 o
   7   3   2       13.28       11.45      0.62 o
   8   3   2      240.07      232.40      5.02 o
   9   3   2       95.28       89.46      1.72 o
  10   3   2       47.91       48.76      1.30 o
  11   3   2      225.35      234.87      9.55 o
  12   3   2       14.99       17.67      1.03 o
 -12   4   2      226.58      240.47     11.53 o
 -11   4   2        0.86        1.61      0.42 o
 -10   4   2       45.80       42.06      1.54 o
  -9   4   2      430.42      424.13      7.17 o
  -8   4   2      589.99      549.38     16.94 o
  -7   4   2      931.46      896.69     18.55 o
  -6   4   2     1112.93     1170.73     21.74 o
  -5   4   2     1200.59     1349.66     25.19 o
  -4   4   2      562.16      600.52     11.19 o
  -3   4   2     2135.70     2317.17     58.88 o
  -2   4   2     1553.35     1473.59     31.80 o
  -1   4   2      163.22      176.83      5.38 o
   0   4   2     3383.77     3082.35     45.53 o
   1   4   2      164.84      182.54      3.22 o
   2   4   2     1551.23     1540.74     31.67 o
   3   4   2     2132.57     2301.52     44.44 o
   4   4   2      563.22      584.89      9.74 o
   5   4   2     1192.18     1334.88     25.40 o
   6   4   2     1112.21     1122.52     26.29 o
   7   4   2      931.45      894.69     20.59 o
   8   4   2      592.15      550.48     15.31 o
   9   4   2      428.17      425.55      6.30 o
  10   4   2       46.57       43.52      1.26 o
  11   4   2        0.79        0.99      0.66 o
  12   4   2      227.87      236.63     12.68 o
 -12   5   2      162.58      149.22      7.25 o
 -11   5   2       23.01       21.14      0.94 o
 -10   5   2       74.13       73.80      2.22 o
  -9   5   2      502.58      496.07     10.19 o
  -8   5   2       69.17       61.48      1.30 o
  -7   5   2      427.95      415.00     13.51 o
  -6   5   2      323.69      325.59     10.50 o
  -5   5   2     1361.32     1366.63     33.19 o
  -4   5   2      831.90      863.10     20.70 o
  -3   5   2     2134.95     2265.57    134.40 o
  -2   5   2      162.68      163.47      3.48 o
  -1   5   2     4741.38     4409.97    117.26 o
   0   5   2       11.51        5.15      0.44 o
   1   5   2     4714.40     4510.01     75.78 o
   2   5   2      165.32      177.30      3.17 o
   3   5   2     2138.79     2275.54     40.73 o
   4   5   2      840.63      857.38     14.68 o
   5   5   2     1362.38     1390.81     28.44 o
   6   5   2      328.07      325.23      7.80 o
   7   5   2      429.98      416.38      7.61 o
   8   5   2       69.27       60.97      1.59 o
   9   5   2      500.46      500.70      9.75 o
  10   5   2       72.92       72.81      2.25 o
  11   5   2       23.76       21.33      2.80 o
  12   5   2      162.39      147.90      7.25 o
 -11   6   2      145.25      145.84      4.25 o
 -10   6   2       23.10       23.61      1.11 o
  -9   6   2       12.06       12.95      0.91 o
  -8   6   2      133.98      135.31      2.00 o
  -7   6   2      135.06      128.88      4.17 o
  -6   6   2      490.71      462.36     11.64 o
  -5   6   2       19.28       18.54      0.91 o
  -4   6   2      675.29      691.85     21.37 o
  -3   6   2       51.07       59.24      2.20 o
  -2   6   2     1851.05     1965.34     47.26 o
  -1   6   2      266.43      263.07      6.93 o
   0   6   2        6.82        4.04      0.39 o
   1   6   2      267.73      277.62      4.86 o
   2   6   2     1852.91     1975.40     32.43 o
   3   6   2       49.55       55.13      1.36 o
   4   6   2      673.80      676.49     13.75 o
   5   6   2       19.05       19.14      1.05 o
   6   6   2      487.20      453.21     10.90 o
   7   6   2      137.78      131.47      5.99 o
   8   6   2      133.08      136.87      2.61 o
   9   6   2       11.66       13.38      0.67 o
  10   6   2       23.27       23.84      1.18 o
  11   6   2      144.45      145.63      3.89 o
 -11   7   2       68.88       82.35      2.95 o
 -10   7   2      175.24      176.17      4.24 o
  -9   7   2       95.32       90.82      2.29 o
  -8   7   2      265.19      251.18      5.38 o
  -7   7   2      390.81      376.58      5.75 o
  -6   7   2      233.22      203.80      6.16 o
  -5   7   2      167.40      204.18      6.94 o
  -4   7   2      231.45      221.03      9.55 o
  -3   7   2      873.94      871.28     35.25 o
  -2   7   2      638.09      575.84     14.20 o
  -1   7   2        7.68        3.20      0.99 o
   0   7   2      144.04      134.56      2.81 o
   1   7   2        8.37        2.17      0.31 o
   2   7   2      634.45      569.68     11.68 o
   3   7   2      881.40      862.71     17.97 o
   4   7   2      233.70      207.16      4.79 o
   5   7   2      165.84      198.31      4.48 o
   6   7   2      231.79      206.74      6.52 o
   7   7   2      389.58      382.97      8.56 o
   8   7   2      265.85      254.57      4.63 o
   9   7   2       94.26       95.72      2.66 o
  10   7   2      175.45      173.37      6.62 o
  11   7   2       67.62       78.62      2.80 o
 -10   8   2       10.20       10.59      0.79 o
  -9   8   2      354.70      331.99      7.32 o
  -8   8   2       42.56       41.67      1.50 o
  -7   8   2      160.12      144.24      3.02 o
  -6   8   2       25.01       24.40      0.70 o
  -5   8   2       43.41       36.23      2.64 o
  -4   8   2      259.25      243.10     10.87 o
  -3   8   2      686.51      688.13     28.66 o
  -2   8   2      664.68      671.99     16.59 o
  -1   8   2        1.77        1.65      0.47 o
   0   8   2      217.71      241.45      4.85 o
   1   8   2        2.03        3.05      0.68 o
   2   8   2      662.94      666.16     12.44 o
   3   8   2      687.79      691.54     16.21 o
   4   8   2      258.33      241.56      6.27 o
   5   8   2       43.96       35.60      1.52 o
   6   8   2       25.33       23.72      1.65 o
   7   8   2      160.17      147.54      2.90 o
   8   8   2       41.82       42.29      1.24 o
   9   8   2      353.00      330.23      7.06 o
  10   8   2       10.13       11.47      1.03 o
  11   8   2       39.73       33.93      1.98 o
 -10   9   2      178.52      159.15      4.72 o
  -9   9   2      122.97      131.54      3.25 o
  -8   9   2      101.60      102.71      2.76 o
  -7   9   2      189.89      185.54      4.00 o
  -6   9   2      189.69      189.91      4.33 o
  -5   9   2      205.62      186.38      3.70 o
  -4   9   2      345.40      301.41     13.83 o
  -3   9   2       76.30       94.87      5.27 o
  -2   9   2      395.11      412.09     17.46 o
  -1   9   2     1081.58     1092.90     27.73 o
   0   9   2     1009.59      989.83     28.28 o
   1   9   2     1083.54     1079.01     21.77 o
   2   9   2      398.04      394.43      9.75 o
   3   9   2       76.30       86.44      2.78 o
   4   9   2      342.47      322.49     14.16 o
   5   9   2      205.93      178.54      8.89 o
   6   9   2      187.93      196.01      5.38 o
   7   9   2      191.14      181.90      3.49 o
   8   9   2      103.02      106.08      2.17 o
   9   9   2      124.28      132.29      6.16 o
  10   9   2      178.07      162.01      5.00 o
  -9  10   2        8.29        9.64      0.68 o
  -8  10   2      245.65      241.75      6.22 o
  -7  10   2      229.91      244.31      7.94 o
  -6  10   2      689.59      656.94     15.81 o
  -5  10   2      248.72      241.50      6.67 o
  -4  10   2      231.48      218.79      3.96 o
  -3  10   2     1428.49     1416.77     58.30 o
  -2  10   2      458.92      437.12     18.78 o
  -1  10   2      610.24      647.12     19.10 o
   0  10   2     1405.00     1306.37     37.73 o
   1  10   2      607.56      631.80     19.10 o
   2  10   2      455.21      423.61     18.78 o
   3  10   2     1428.27     1431.26     58.30 o
   4  10   2      235.31      224.11      7.08 o
   5  10   2      249.29      250.38      9.39 o
   6  10   2      686.89      658.13     12.81 o
   7  10   2      229.55      245.82      5.34 o
   8  10   2      245.37      233.34      6.08 o
   9  10   2        8.42       10.75      0.59 o
  10  10   2       14.90       14.49      1.32 o
  -9  11   2       80.63       66.54      3.29 o
  -8  11   2       42.23       42.70      1.58 o
  -7  11   2       70.15       58.96      3.62 o
  -6  11   2      338.90      351.99      8.52 o
  -5  11   2      104.89       97.30      2.74 o
  -4  11   2      541.68      539.44     12.89 o
  -3  11   2      848.53      841.40     15.51 o
  -2  11   2      546.91      528.47      9.09 o
  -1  11   2     1000.27      951.18     16.39 o
   0  11   2       56.18       48.50      1.54 o
   1  11   2      998.56      961.49     20.05 o
   2  11   2      545.68      516.92     12.98 o
   3  11   2      843.64      827.05     20.41 o
   4  11   2      541.77      526.39     15.69 o
   5  11   2      104.33      101.46      4.94 o
   6  11   2      334.49      347.92      6.94 o
   7  11   2       70.51       65.22      1.95 o
   8  11   2       42.26       49.00      1.65 o
   9  11   2       81.03       75.10      3.62 o
  -8  12   2      306.12      268.46     11.53 o
  -7  12   2      242.51      246.28      6.49 o
  -6  12   2      148.94      149.61      3.84 o
  -5  12   2      306.27      334.53      8.40 o
  -4  12   2       31.89       32.01      2.31 o
  -3  12   2      264.25      290.27      7.35 o
  -2  12   2      176.86      170.10      5.11 o
  -1  12   2        2.34        3.42      0.73 o
   0  12   2      613.52      600.78     10.41 o
   1  12   2        2.08        2.58      0.42 o
   2  12   2      174.53      172.28      5.60 o
   3  12   2      264.59      292.51      8.89 o
   4  12   2       32.02       31.21      1.11 o
   5  12   2      306.72      329.87      5.47 o
   6  12   2      150.14      154.44      5.89 o
   7  12   2      242.21      252.09      6.15 o
   8  12   2      305.54      299.76     11.86 o
  -7  13   2      122.98      126.82      5.60 o
  -6  13   2       17.60       16.94      0.85 o
  -5  13   2        2.46        3.59      0.31 o
  -4  13   2        9.72       14.34      0.85 o
  -3  13   2        0.46        0.66      0.49 o
  -2  13   2      321.83      324.16      8.07 o
  -1  13   2      317.72      327.10     10.21 o
   0  13   2        9.38       10.54      0.99 o
   1  13   2      316.36      323.15     10.21 o
   2  13   2      321.79      320.84     10.21 o
   3  13   2        0.47        1.65      0.66 o
   4  13   2        9.44       12.93      1.32 o
   5  13   2        2.59        3.39      0.42 o
   6  13   2       17.51       18.95      0.99 o
   7  13   2      123.91      124.93      5.11 o
  -6  14   2       16.66       20.42      1.32 o
  -5  14   2      352.41      327.92     11.86 o
  -4  14   2      105.88      116.24      3.04 o
  -3  14   2       68.04       76.63      2.13 o
  -2  14   2      287.04      289.55      8.89 o
  -1  14   2       69.10       68.85      2.64 o
   0  14   2        5.05        4.28      0.66 o
   1  14   2       68.70       65.22      2.64 o
   2  14   2      284.44      294.49      9.22 o
   3  14   2       67.62       72.76      2.47 o
   4  14   2      106.32      124.19      2.90 o
   5  14   2      352.31      331.05      9.88 o
   6  14   2       17.24       21.74      0.99 o
  -2  15   2       13.68       15.48      0.66 o
  -1  15   2       97.84      111.01      3.62 o
   0  15   2        8.94        9.22      0.66 o
   1  15   2       98.82      105.25      2.56 o
   2  15   2       13.36       13.21      0.70 o
   3  15   2       64.30       62.93      1.63 o
   4  15   2       18.22       20.09      0.99 o
   1   0   3     7548.79     6608.89    181.85 o
   2   0   3     1447.41     1331.99     21.21 o
   3   0   3     4972.06     5225.04     89.84 o
   4   0   3      619.53      514.55     10.10 o
   5   0   3      350.31      328.91      5.44 o
   6   0   3      353.75      357.25      5.89 o
   7   0   3       11.63       17.05      0.61 o
   8   0   3      334.21      319.54      5.84 o
   9   0   3      294.57      297.01      6.24 o
  10   0   3      161.19      174.90      3.87 o
  11   0   3      140.92      151.64      4.57 o
  12   0   3       45.57       47.10      2.96 o
 -12   1   3       69.35       66.85      5.27 o
 -11   1   3        6.62        5.39      0.79 o
 -10   1   3      113.74      129.13      2.95 o
  -9   1   3      344.92      350.62      7.18 o
  -8   1   3       43.05       46.89      1.62 o
  -7   1   3      565.25      564.40     11.87 o
  -6   1   3     1431.43     1560.76     25.05 o
  -5   1   3      421.96      456.72      7.84 o
  -4   1   3       30.98       36.71      0.76 o
  -3   1   3     1470.62     1617.85     29.51 o
  -2   1   3     4994.06     4580.91     74.89 o
  -1   1   3     1739.76     1583.59     33.48 o
   0   1   3     1329.92     1433.87     27.50 o
   1   1   3     1736.13     1541.23     23.88 o
   2   1   3     5004.09     4487.36     67.48 o
   3   1   3     1477.43     1629.04     27.70 o
   4   1   3       32.49       36.97      1.01 o
   5   1   3      425.15      448.36      8.82 o
   6   1   3     1435.08     1559.93     25.05 o
   7   1   3      566.70      564.90     10.58 o
   8   1   3       43.34       45.28      1.12 o
   9   1   3      345.74      342.69      6.85 o
  10   1   3      113.05      127.97      2.71 o
  11   1   3        7.04        5.85      0.79 o
 -12   2   3       81.67       76.49      4.28 o
 -11   2   3      382.40      379.47     10.54 o
 -10   2   3       58.32       67.97      1.73 o
  -9   2   3       47.93       49.59      1.23 o
  -8   2   3       37.23       38.67      1.66 o
  -7   2   3      345.13      341.26      7.33 o
  -6   2   3      750.61      816.03     14.47 o
  -5   2   3      403.12      461.12      8.99 o
  -4   2   3      386.16      402.98      6.53 o
  -3   2   3      476.59      468.80      8.87 o
  -2   2   3     1029.48     1085.15     20.82 o
  -1   2   3     7079.27     6516.49    288.67 o
   0   2   3     1070.90     1093.02     20.80 o
   1   2   3     7086.69     6532.92    159.55 o
   2   2   3     1022.37     1089.71     17.40 o
   3   2   3      475.97      483.65      7.68 o
   4   2   3      385.89      399.42      7.00 o
   5   2   3      403.74      461.03      8.03 o
   6   2   3      751.89      819.39     14.12 o
   7   2   3      344.96      334.46      9.76 o
   8   2   3       36.44       37.76      1.20 o
   9   2   3       49.08       51.78      1.25 o
  10   2   3       58.01       66.01      1.59 o
  11   2   3      379.68      393.10     10.71 o
 -12   3   3       14.36       11.86      0.79 o
 -11   3   3       93.57      107.07      3.53 o
 -10   3   3      145.97      116.62      2.37 o
  -9   3   3      363.60      361.45      6.28 o
  -8   3   3      495.93      475.11     28.33 o
  -7   3   3       45.31       46.23      1.38 o
  -6   3   3     1250.27     1380.79     26.29 o
  -5   3   3      461.51      474.43      9.00 o
  -4   3   3      789.66      724.87     16.89 o
  -3   3   3      450.95      514.88      9.16 o
  -2   3   3     2588.86     2564.74     50.55 o
  -1   3   3     3923.91     3563.99     63.20 o
   0   3   3       95.12       45.27      0.91 o
   1   3   3     3917.31     3572.38     57.06 o
   2   3   3     2573.51     2657.18     42.41 o
   3   3   3      451.40      526.11      8.45 o
   4   3   3      787.43      701.96     12.24 o
   5   3   3      465.44      465.53      8.23 o
   6   3   3     1247.54     1411.20     26.41 o
   7   3   3       45.12       46.24      1.52 o
   8   3   3      494.47      465.03      9.41 o
   9   3   3      363.92      369.18      6.53 o
  10   3   3      144.47      119.02      3.76 o
  11   3   3       93.63      112.00      4.94 o
  12   3   3       14.05       10.21      0.99 o
 -12   4   3       15.29       13.83      1.32 o
 -11   4   3       33.86       34.20      1.30 o
 -10   4   3      374.42      381.82      8.71 o
  -9   4   3      113.56      107.78      2.16 o
  -8   4   3       72.68       71.76      1.93 o
  -7   4   3      251.15      259.69      8.62 o
  -6   4   3      193.79      192.22      6.33 o
  -5   4   3      621.63      649.57     17.03 o
  -4   4   3      983.27     1017.63     26.27 o
  -3   4   3      112.43      108.22      3.00 o
  -2   4   3     1015.97     1067.56     29.22 o
  -1   4   3      335.05      372.73     10.34 o
   0   4   3      788.57      890.61     16.72 o
   1   4   3      335.54      365.49      6.01 o
   2   4   3     1021.20     1163.94     16.88 o
   3   4   3      109.91      106.77      2.11 o
   4   4   3      981.27     1010.02     17.75 o
   5   4   3      617.14      644.19     12.45 o
   6   4   3      194.35      180.47      4.63 o
   7   4   3      249.50      253.11      6.28 o
   8   4   3       71.41       68.09      1.83 o
   9   4   3      112.57      108.12      2.22 o
  10   4   3      370.96      377.32     13.40 o
  11   4   3       33.33       34.37      1.50 o
  12   4   3       15.66       11.86      1.32 o
 -12   5   3       63.97       63.25      3.62 o
 -11   5   3       93.68      100.94      2.65 o
 -10   5   3       81.41       85.34      2.45 o
  -9   5   3      342.99      329.34      6.03 o
  -8   5   3      425.44      379.51      7.65 o
  -7   5   3      126.37      115.73      6.42 o
  -6   5   3      185.17      238.32      7.83 o
  -5   5   3       69.16       98.01      3.56 o
  -4   5   3     1070.59      980.32     30.63 o
  -3   5   3      922.82      958.50     48.09 o
  -2   5   3      868.87      737.87     36.23 o
  -1   5   3     1217.93     1168.21     19.89 o
   0   5   3     5865.77     6471.17     98.96 o
   1   5   3     1224.19     1162.18     19.89 o
   2   5   3      871.18      771.20     12.82 o
   3   5   3      918.65      956.91     16.28 o
   4   5   3     1064.06      996.26     18.72 o
   5   5   3       68.53       96.27      2.37 o
   6   5   3      188.24      228.89      5.77 o
   7   5   3      124.40      113.14      2.16 o
   8   5   3      421.16      394.33      6.87 o
   9   5   3      343.21      328.28      7.06 o
  10   5   3       81.96       81.55      3.93 o
  11   5   3       92.95      101.13      4.45 o
  12   5   3       63.73       61.27      3.29 o
 -11   6   3       50.87       44.02      1.40 o
 -10   6   3      215.87      214.83      4.96 o
  -9   6   3       79.98       74.74      2.25 o
  -8   6   3       26.11       29.92      0.91 o
  -7   6   3      182.13      163.97      6.66 o
  -6   6   3       19.33       18.99      1.48 o
  -5   6   3      557.15      554.70     17.77 o
  -4   6   3      111.50      118.26      6.59 o
  -3   6   3      580.44      587.79     18.78 o
  -2   6   3     4070.20     4755.58    138.72 o
  -1   6   3      441.31      459.47     12.05 o
   0   6   3     5658.10     6326.11    144.54 o
   1   6   3      440.31      455.33      8.55 o
   2   6   3     4095.12     4608.25     83.84 o
   3   6   3      581.78      584.12     10.86 o
   4   6   3      108.70      117.84      2.57 o
   5   6   3      559.77      572.85     13.31 o
   6   6   3       18.98       16.75      0.91 o
   7   6   3      183.18      165.07      4.50 o
   8   6   3       25.96       31.64      0.88 o
   9   6   3       81.16       78.81      2.07 o
  10   6   3      214.81      200.98      4.59 o
  11   6   3       51.67       42.45      1.74 o
 -11   7   3       44.60       43.10      1.30 o
 -10   7   3      147.65      153.04      3.62 o
  -9   7   3      501.59      456.75     10.47 o
  -8   7   3      223.56      217.92      4.48 o
  -7   7   3      227.94      234.47      3.71 o
  -6   7   3      299.71      326.65     16.88 o
  -5   7   3      335.95      326.18     10.74 o
  -4   7   3     1288.66     1249.10     38.78 o
  -3   7   3      233.48      231.57     10.54 o
  -2   7   3       64.39       90.26      5.27 o
  -1   7   3     1035.35     1286.44     36.57 o
   0   7   3       97.17       84.68      2.10 o
   1   7   3     1048.05     1279.53     23.25 o
   2   7   3       65.24       93.86      2.81 o
   3   7   3      233.47      239.91      5.47 o
   4   7   3     1295.07     1271.36     25.19 o
   5   7   3      339.65      322.42      7.92 o
   6   7   3      305.46      324.12      9.72 o
   7   7   3      225.93      235.32      5.79 o
   8   7   3      226.95      229.19      4.19 o
   9   7   3      502.16      469.11      9.68 o
  10   7   3      145.02      143.95      5.20 o
  11   7   3       44.92       39.76      1.74 o
 -10   8   3       80.90       90.67      2.77 o
  -9   8   3      124.37      124.61      4.76 o
  -8   8   3      179.36      180.08      5.70 o
  -7   8   3      218.19      204.95      3.38 o
  -6   8   3        3.25        3.83      0.67 o
  -5   8   3      265.25      251.03      7.91 o
  -4   8   3       80.71       78.07      4.28 o
  -3   8   3       41.71       48.42      2.96 o
  -2   8   3      840.68      872.59     34.92 o
  -1   8   3     1585.01     1491.93     59.29 o
   0   8   3       15.78       21.74      1.38 o
   1   8   3     1595.39     1497.95     36.09 o
   2   8   3      838.27      835.35     23.07 o
   3   8   3       41.96       48.00      1.83 o
   4   8   3       81.25       78.73      2.59 o
   5   8   3      269.36      268.46     11.20 o
   6   8   3        3.18        3.29      0.66 o
   7   8   3      217.83      205.97      4.74 o
   8   8   3      178.64      179.77      4.11 o
   9   8   3      125.90      128.63      2.99 o
  10   8   3       81.45       96.08      2.16 o
  11   8   3       29.06       31.95      1.98 o
 -10   9   3       97.23       98.68      4.78 o
  -9   9   3      330.06      341.91      8.38 o
  -8   9   3       36.41       31.30      1.63 o
  -7   9   3      365.60      302.41      8.97 o
  -6   9   3      414.38      385.98      6.20 o
  -5   9   3      591.50      554.11      9.51 o
  -4   9   3      903.37      836.03     34.59 o
  -3   9   3      256.63      261.22     11.53 o
  -2   9   3      582.08      563.61     23.06 o
  -1   9   3      148.79      151.52      4.18 o
   0   9   3       31.89       37.77      1.52 o
   1   9   3      148.26      147.33      3.80 o
   2   9   3      586.19      535.90     12.99 o
   3   9   3      252.29      242.67      6.46 o
   4   9   3      900.33      825.49     34.59 o
   6   9   3      417.16      397.14     19.93 o
   7   9   3      364.40      306.35      7.73 o
   8   9   3       35.50       30.30      1.01 o
   9   9   3      331.51      333.30     10.00 o
  10   9   3       98.87       98.58      4.78 o
  -9  10   3      118.12      117.17      2.86 o
  -8  10   3       29.30       30.45      1.16 o
  -7  10   3       15.71       14.68      1.16 o
  -6  10   3      116.87      109.70      3.04 o
  -5  10   3      392.40      388.10      6.85 o
  -4  10   3      312.13      291.71      5.23 o
  -3  10   3       62.32       77.11      1.81 o
  -2  10   3      210.90      215.43     10.21 o
  -1  10   3      938.76      886.77     25.16 o
   0  10   3     1189.19     1136.36     28.09 o
   1  10   3      937.84      825.90     46.12 o
   2  10   3      209.70      214.11     10.21 o
   3  10   3       59.63       77.08      4.61 o
   4  10   3      310.07      289.30      9.05 o
   5  10   3      389.86      396.34     14.66 o
   6  10   3      116.66      113.02      3.40 o
   7  10   3       16.05       14.30      0.88 o
   8  10   3       29.12       28.84      1.14 o
   9  10   3      118.52      124.30      3.95 o
  10  10   3       20.71       16.80      1.32 o
  -9  11   3        1.37        0.99      0.66 o
  -8  11   3       86.76       82.69      2.61 o
  -7  11   3       59.74       60.94      3.62 o
  -6  11   3       80.09       70.82      3.95 o
  -5  11   3       54.78       50.60      1.64 o
  -4  11   3       78.13       79.14      1.68 o
  -3  11   3      247.27      250.36      4.70 o
  -2  11   3      311.76      289.52      5.20 o
  -1  11   3      765.08      734.48     12.53 o
   0  11   3      950.68      875.37     15.12 o
   1  11   3      762.46      741.04     14.02 o
   2  11   3      312.59      288.79      5.85 o
   3  11   3      248.57      252.24      6.76 o
   4  11   3       77.68       79.06      3.29 o
   5  11   3       54.22       51.83      1.89 o
   6  11   3       79.69       69.36      2.19 o
   7  11   3       61.48       64.30      2.80 o
   8  11   3       86.79       90.61      2.49 o
   9  11   3        1.44        0.99      0.66 o
  -8  12   3      114.20      105.74      4.94 o
  -7  12   3       19.67       16.34      1.03 o
  -6  12   3       93.21       92.23      4.61 o
  -5  12   3      255.62      235.91      5.84 o
  -4  12   3      210.31      211.32      8.56 o
  -3  12   3      126.38      146.02      3.95 o
  -2  12   3      370.18      382.31      7.29 o
  -1  12   3       50.63       57.73      1.34 o
   0  12   3      763.12      703.27     15.02 o
   1  12   3       49.25       52.88      1.63 o
   2  12   3      368.65      377.83      8.39 o
   3  12   3      123.33      140.35      3.49 o
   4  12   3      210.91      213.46      4.89 o
   5  12   3      258.90      233.81      4.66 o
   6  12   3       91.42       95.34      2.08 o
   7  12   3       19.97       19.15      0.92 o
   8  12   3      113.77      119.03      5.27 o
  -7  13   3       78.71       81.03      3.62 o
  -6  13   3      178.15      175.57      7.25 o
  -5  13   3       13.69       13.51      1.32 o
  -4  13   3       74.45       83.29      2.44 o
  -3  13   3      169.12      167.65      4.50 o
  -2  13   3       23.06       29.11      1.65 o
  -1  13   3      352.35      349.22     16.96 o
   0  13   3      284.54      285.96      6.17 o
   1  13   3      356.12      362.55      7.68 o
   2  13   3       23.15       29.19      1.03 o
   3  13   3      171.43      177.69      7.91 o
   4  13   3       74.16       87.45      5.76 o
   5  13   3       13.71       11.63      0.55 o
   6  13   3      178.44      166.92      9.39 o
   7  13   3       79.24       78.71      4.12 o
  -6  14   3        2.26        1.65      0.66 o
  -5  14   3       43.00       40.19      2.31 o
  -3  14   3       92.38      100.66      2.68 o
  -2  14   3       46.48       53.95      1.81 o
  -1  14   3      104.67      112.33      3.62 o
   0  14   3       17.69       15.81      0.99 o
   1  14   3      103.01      106.73      3.95 o
   2  14   3       46.83       52.38      2.31 o
   3  14   3       93.92      102.44      3.62 o
   4  14   3       12.92       12.52      0.99 o
   5  14   3       42.93       39.20      1.65 o
  -3  15   3      131.89      136.70      5.93 o
   0  15   3       19.42       22.40      0.99 o
   1  15   3       77.43       77.08      2.64 o
   2  15   3       33.66       34.26      1.65 o
   3  15   3      130.96      138.02      4.28 o
   0   0   4     5075.41     4593.44    158.91 o
   1   0   4      736.11      779.28     14.10 o
   2   0   4      118.23      106.06      1.72 o
   3   0   4     8484.12     8868.76    150.54 o
   4   0   4       20.17       19.50      0.62 o
   5   0   4     2799.01     2830.22     59.78 o
   6   0   4      177.88      219.35      3.76 o
   7   0   4      234.93      251.93      4.94 o
   8   0   4      177.68      146.86      4.05 o
   9   0   4       19.82       24.32      1.18 o
  10   0   4       21.87       21.83      0.94 o
  11   0   4       20.36       19.49      0.73 o
  12   0   4        0.83        3.62      0.66 o
 -12   1   4      192.68      189.10      5.18 o
 -11   1   4        7.10        6.05      0.79 o
 -10   1   4      532.27      508.97     10.17 o
  -9   1   4      517.56      493.82     11.10 o
  -8   1   4      342.82      321.10     15.70 o
  -7   1   4      435.08      399.10      8.51 o
  -6   1   4      496.42      471.66      9.28 o
  -5   1   4      368.10      368.73      6.44 o
  -4   1   4      124.07      130.06      2.22 o
  -3   1   4     1999.97     2018.38     36.92 o
  -2   1   4     2799.58     2747.25     41.37 o
  -1   1   4     4211.26     3679.49     72.17 o
   0   1   4     3917.96     3768.04     71.94 o
   1   1   4     4225.20     3536.55     58.07 o
   2   1   4     2810.87     2778.54     39.34 o
   3   1   4     1997.44     2051.88     33.00 o
   4   1   4      124.89      130.06      2.29 o
   5   1   4      366.37      366.84      6.11 o
   6   1   4      500.37      484.06      7.92 o
   7   1   4      436.64      394.25      8.23 o
   8   1   4      341.82      320.18     12.85 o
   9   1   4      520.23      490.28      8.08 o
  10   1   4      533.79      507.18     10.86 o
  11   1   4        7.24        6.54      0.51 o
 -12   2   4       50.54       48.63      1.69 o
 -11   2   4       18.22       23.94      1.34 o
 -10   2   4      181.80      183.18      3.90 o
  -9   2   4        8.35        7.24      0.70 o
  -8   2   4      336.20      333.98     19.43 o
  -7   2   4      362.06      381.89      8.06 o
  -6   2   4      364.79      335.52      6.16 o
  -5   2   4     1231.64     1364.71     29.17 o
  -4   2   4      925.83      926.85     17.20 o
  -3   2   4     1532.76     1572.71     25.40 o
  -2   2   4      884.21      928.78     15.31 o
  -1   2   4     1466.72     1621.98     33.20 o
   0   2   4       73.70       89.46      1.87 o
   1   2   4     1465.20     1635.14     24.43 o
   2   2   4      893.29      965.16     14.10 o
   3   2   4     1543.33     1591.11     23.80 o
   4   2   4      928.30      909.15     15.69 o
   5   2   4     1237.98     1375.58     23.30 o
   6   2   4      363.91      337.79      6.48 o
   7   2   4      360.26      367.28      8.56 o
   8   2   4      336.83      335.00     13.51 o
   9   2   4        8.75        6.87      0.46 o
  10   2   4      179.74      181.87      3.46 o
  11   2   4       17.69       21.88      0.96 o
 -12   3   4       43.25       43.79      1.64 o
 -11   3   4       51.87       57.98      2.19 o
 -10   3   4      115.88      114.45      2.37 o
  -9   3   4      550.39      590.13     11.38 o
  -8   3   4      558.17      526.75     20.59 o
  -7   3   4      572.71      578.14     18.01 o
  -6   3   4      230.82      248.96      8.30 o
  -5   3   4      177.43      144.28      8.70 o
  -4   3   4      372.10      388.85     10.25 o
  -3   3   4       69.91      100.01      3.17 o
  -2   3   4      513.61      553.56     10.30 o
  -1   3   4      537.71      509.42      9.23 o
   0   3   4       59.60       62.93      1.88 o
   1   3   4      540.03      514.82      8.37 o
   2   3   4      505.92      565.82      9.29 o
   3   3   4       71.06      104.18      1.77 o
   4   3   4      371.69      379.76      6.33 o
   5   3   4      177.44      140.39      2.69 o
   6   3   4      230.69      250.69      6.09 o
   7   3   4      577.40      552.24     13.18 o
   8   3   4      560.44      537.28     13.36 o
   9   3   4      547.80      579.49     10.14 o
  10   3   4      116.25      119.83      3.09 o
  11   3   4       52.82       57.19      1.66 o
 -12   4   4      104.10      107.39      5.60 o
 -11   4   4       23.20       17.71      0.91 o
 -10   4   4       29.05       35.10      1.10 o
  -9   4   4      393.39      398.38      7.87 o
  -8   4   4      523.99      505.39     10.89 o
  -7   4   4      101.34      106.48      4.03 o
  -6   4   4      161.00      159.64      5.62 o
  -5   4   4      178.93      163.34      4.65 o
  -4   4   4      161.47      148.10      4.16 o
  -3   4   4     1165.76     1260.05     43.48 o
  -2   4   4     2956.92     2791.85     62.57 o
  -1   4   4      800.51      845.60     25.33 o
   0   4   4      181.93      246.29      4.68 o
   1   4   4      796.94      864.30     13.46 o
   2   4   4     2956.79     2851.52     40.54 o
   3   4   4     1173.81     1267.01     19.16 o
   4   4   4      161.37      143.03      2.83 o
   5   4   4      180.29      163.24      3.44 o
   6   4   4      162.25      161.17      4.12 o
   7   4   4      100.75      105.44      3.73 o
   8   4   4      528.95      502.29     12.65 o
   9   4   4      392.59      396.69      7.06 o
  10   4   4       28.46       34.24      1.19 o
  11   4   4       22.86       18.81      1.02 o
  12   4   4      105.24      104.09      5.27 o
 -12   5   4       26.09       31.95      2.31 o
 -11   5   4        0.34        0.55      0.38 o
 -10   5   4       49.22       51.65      1.73 o
  -9   5   4       90.04      103.78      2.51 o
  -8   5   4      850.49      850.58     16.75 o
  -7   5   4      450.24      439.47     26.35 o
  -6   5   4     1531.11     1565.72     46.90 o
  -5   5   4      182.10      221.73      7.36 o
  -4   5   4      700.05      709.75     22.51 o
  -3   5   4     1759.48     1689.09     51.87 o
  -2   5   4     2187.67     2132.57    103.76 o
  -1   5   4     1460.43     1314.31     25.16 o
   0   5   4      205.30      248.45      3.87 o
   1   5   4     1462.59     1323.41     20.74 o
   2   5   4     2179.22     2238.00     35.38 o
   3   5   4     1758.64     1697.06     27.11 o
   4   5   4      696.96      728.23     13.77 o
   5   5   4      183.34      216.41      5.51 o
   6   5   4     1524.20     1490.71     34.66 o
   7   5   4      447.97      428.72      8.72 o
   8   5   4      850.81      874.39     17.98 o
   9   5   4       88.11      102.13      2.59 o
  10   5   4       49.13       49.87      1.82 o
  11   5   4        0.34        0.49      0.35 o
 -11   6   4       48.46       51.76      2.80 o
 -10   6   4       14.41       18.59      1.04 o
  -9   6   4       50.80       47.53      1.34 o
  -8   6   4       19.02       18.04      0.68 o
  -7   6   4       90.16       96.71      2.44 o
  -6   6   4     1018.92     1046.56     44.47 o
  -5   6   4      991.55      990.19     47.10 o
  -4   6   4      615.94      610.39     29.98 o
  -3   6   4      708.21      700.64     33.27 o
  -2   6   4     4266.66     4335.40    140.66 o
  -1   6   4      258.26      294.27      8.62 o
   0   6   4     1954.77     2118.27     48.29 o
   1   6   4      259.23      280.80      5.97 o
   2   6   4     4268.25     4180.54     76.00 o
   3   6   4      708.25      695.33     12.93 o
   4   6   4      614.26      624.46     13.01 o
   5   6   4      995.23      990.23     22.82 o
   6   6   4     1017.71      993.67     18.87 o
   7   6   4       88.91       85.65      4.28 o
   8   6   4       19.16       17.59      1.27 o
   9   6   4       49.59       47.74      1.43 o
  10   6   4       15.25       17.03      0.78 o
  11   6   4       47.88       50.63      1.97 o
 -11   7   4      107.57      120.54      3.94 o
 -10   7   4        1.18        1.94      0.42 o
  -9   7   4      114.66      102.11      2.84 o
  -8   7   4       47.42       45.32      1.32 o
  -7   7   4      132.75      131.85      3.47 o
  -6   7   4       47.38       51.80      2.08 o
  -5   7   4      629.36      568.49     28.66 o
  -4   7   4       26.88       26.96      1.50 o
  -3   7   4      165.61      144.61      6.59 o
  -2   7   4      441.33      465.45     19.11 o
  -1   7   4     1612.98     1901.49     52.06 o
   0   7   4     1647.37     1728.63     34.12 o
   1   7   4     1603.31     1789.50     49.58 o
   2   7   4      441.25      455.48      9.77 o
   3   7   4      167.08      143.34      3.07 o
   4   7   4       26.30       27.35      1.11 o
   5   7   4      634.49      550.18     13.25 o
   6   7   4       49.05       49.33      1.74 o
   7   7   4      134.70      127.23      4.61 o
   8   7   4       46.46       49.55      4.22 o
   9   7   4      117.02      103.85      2.59 o
  10   7   4        1.21        1.69      0.48 o
  11   7   4      106.91      115.26      4.45 o
 -10   8   4       74.61       72.01      2.29 o
  -9   8   4       11.95       13.72      0.93 o
  -8   8   4      529.26      518.93     15.15 o
  -7   8   4       43.28       37.62      1.08 o
  -6   8   4       67.73       64.66      1.30 o
  -5   8   4      401.80      382.71     11.38 o
  -4   8   4     1353.78     1351.55     53.03 o
  -3   8   4      816.99      818.90     32.94 o
  -2   8   4        1.81        4.61      0.99 o
  -1   8   4      205.47      206.00      6.75 o
   0   8   4       14.48       22.52      1.14 o
   1   8   4      205.25      208.63      5.39 o
   2   8   4        1.49        4.91      0.57 o
   3   8   4      815.40      784.09     18.57 o
   4   8   4     1351.75     1287.11     29.97 o
   5   8   4      404.06      387.38     12.52 o
   6   8   4       69.36       74.12      3.95 o
   7   8   4       42.74       36.75      1.82 o
   8   8   4      532.33      529.99     10.84 o
   9   8   4       11.35       12.24      0.71 o
  10   8   4       74.56       73.79      1.75 o
  -9   9   4        9.51        8.23      1.15 o
  -8   9   4       68.13       69.23      2.56 o
  -7   9   4       83.10       70.43      1.78 o
  -6   9   4      192.21      182.97      3.76 o
  -5   9   4      309.51      325.07      5.77 o
  -4   9   4      124.63       99.81      5.60 o
  -3   9   4      230.35      227.29     10.21 o
  -2   9   4     1061.10     1087.36     42.82 o
  -1   9   4      451.53      441.41     13.27 o
   0   9   4     1924.47     2028.28     46.63 o
   1   9   4      452.42      443.60     10.71 o
   2   9   4     1064.35     1025.06     24.14 o
   3   9   4      228.49      216.41      5.83 o
   4   9   4      123.83       95.79      2.99 o
   5   9   4      312.15      334.97      9.06 o
   6   9   4      191.44      200.28      8.56 o
   7   9   4       82.99       82.35      4.28 o
   8   9   4       68.46       68.81      1.88 o
   9   9   4        9.57        9.03      0.59 o
  10   9   4      105.27      107.36      2.74 o
  -9  10   4      110.19      105.15      3.09 o
  -8  10   4       44.62       47.06      1.45 o
  -7  10   4       74.22       69.34      2.56 o
  -6  10   4      106.80      104.28      2.79 o
  -5  10   4       67.11       65.60      1.44 o
  -4  10   4      204.53      222.51      4.02 o
  -3  10   4      581.23      561.68      9.74 o
  -2  10   4      616.55      577.78     25.03 o
  -1  10   4      353.63      358.06     15.81 o
   0  10   4      374.25      383.43     16.80 o
   1  10   4      351.61      356.42     15.81 o
   2  10   4      614.21      590.95     25.03 o
   3  10   4      579.04      565.63     14.01 o
   4  10   4      204.53      212.90      5.97 o
   5  10   4       67.39       67.38      4.45 o
   6  10   4      107.25      116.61      5.60 o
   7  10   4       72.78       68.85      2.19 o
   8  10   4       45.74       48.30      1.64 o
   9  10   4      112.04      110.68      2.99 o
  -8  11   4       28.69       26.97      1.81 o
  -7  11   4      185.36      186.44      8.24 o
  -6  11   4       54.74       52.70      2.96 o
  -5  11   4      205.82      212.34      5.93 o
  -4  11   4      126.59      127.81      2.70 o
  -3  11   4      118.22      109.02      2.15 o
  -2  11   4      246.08      251.58      4.56 o
  -1  11   4     1564.29     1524.29     25.22 o
   0  11   4      108.05       98.93      2.24 o
   1  11   4     1564.22     1488.66     28.17 o
   2  11   4      249.34      243.49      5.06 o
   3  11   4      119.27      106.54      3.29 o
   4  11   4      125.99      125.83      4.61 o
   5  11   4      203.91      214.72      5.77 o
   6  11   4       54.41       55.01      3.29 o
   7  11   4      184.13      186.40      4.81 o
   8  11   4       29.19       27.34      1.10 o
   9  11   4       65.51       61.93      3.29 o
  -8  12   4        1.29        1.32      0.66 o
  -7  12   4        8.92        8.24      1.32 o
  -6  12   4      121.14      127.15      5.93 o
  -5  12   4      337.50      322.16     13.83 o
  -4  12   4      571.79      595.68     14.47 o
  -3  12   4      266.54      276.90      5.36 o
  -2  12   4       38.84       42.25      1.19 o
  -1  12   4      317.90      307.73      5.94 o
   0  12   4      721.74      665.78     12.88 o
   1  12   4      317.93      309.05      6.75 o
   2  12   4       39.04       41.22      1.40 o
   3  12   4      267.03      275.60      6.29 o
   4  12   4      574.30      614.59     13.04 o
   5  12   4      338.02      345.22     10.21 o
   6  12   4      120.06      132.56      2.73 o
   7  12   4        9.60        9.07      0.44 o
   8  12   4        1.21        1.14      0.33 o
  -6  13   4       59.13       54.35      2.96 o
  -5  13   4       10.56       10.21      1.32 o
  -4  13   4       24.82       21.74      1.65 o
  -3  13   4       28.35       31.19      1.10 o
  -2  13   4      164.20      166.89      4.26 o
  -1  13   4      134.14      146.03      3.00 o
   0  13   4       33.23       45.45      1.55 o
   1  13   4      133.48      147.80      3.37 o
   2  13   4      164.97      167.03      3.84 o
   3  13   4       26.71       29.68      1.03 o
   4  13   4       25.50       23.06      1.32 o
   5  13   4       10.96        9.98      0.99 o
   6  13   4       59.85       52.05      1.98 o
   7  13   4       96.26       82.02      2.64 o
  -5  14   4      386.68      409.78     15.81 o
  -4  14   4      193.87      211.15      8.56 o
  -2  14   4       20.91       25.36      1.65 o
  -1  14   4      105.36      101.58      2.68 o
   0  14   4       63.42       70.82      2.64 o
   1  14   4      105.59      108.04      3.62 o
   2  14   4       22.22       26.35      1.32 o
   4  14   4      195.96      192.04      6.26 o
   5  14   4      386.30      380.46     11.86 o
  -3  15   4       49.14       50.40      2.64 o
  -2  15   4       39.30       43.15      2.31 o
   1   0   5     3258.49     3424.80     58.59 o
   2   0   5      499.98      470.54      6.81 o
   3   0   5     1362.29     1561.04     28.38 o
   4   0   5      136.96      103.69      2.10 o
   5   0   5        0.70        2.11      0.61 o
   6   0   5       14.06       16.78      0.63 o
   7   0   5        0.61        0.44      0.38 o
   8   0   5      857.71      806.14     19.08 o
   9   0   5      285.71      274.67      5.46 o
  10   0   5       11.11       11.35      0.71 o
  11   0   5       21.83       19.36      0.73 o
  12   0   5       45.94       50.37      1.64 o
 -12   1   5      118.90      117.17      3.47 o
 -11   1   5       85.04       85.82      1.96 o
 -10   1   5       86.67       82.82      2.08 o
  -9   1   5       50.95       45.37      1.56 o
  -8   1   5      265.00      264.99      8.73 o
  -7   1   5      221.74      221.36      5.82 o
  -6   1   5      369.38      330.92      6.51 o
  -5   1   5      228.36      244.75      4.08 o
  -4   1   5     1143.07     1395.83     23.74 o
  -3   1   5      130.19      121.41      2.17 o
  -2   1   5      943.47      906.08     13.00 o
  -1   1   5      266.41      251.18      5.04 o
   0   1   5     2045.06     2169.58     41.48 o
   1   1   5      268.32      244.05      4.13 o
   2   1   5      936.75      881.37     12.13 o
   3   1   5      131.49      121.34      1.89 o
   4   1   5     1144.22     1408.78     22.42 o
   5   1   5      226.69      238.20      5.51 o
   6   1   5      370.53      328.91      6.83 o
   7   1   5      219.74      212.85      4.69 o
   8   1   5      264.62      282.96     10.87 o
   9   1   5       51.95       48.10      1.33 o
  10   1   5       86.76       81.49      1.71 o
  11   1   5       84.35       86.28      2.31 o
 -12   2   5      222.62      225.68      6.22 o
 -11   2   5      110.71      120.45      3.71 o
 -10   2   5       47.51       49.78      1.45 o
  -9   2   5      339.43      319.45      7.43 o
  -8   2   5      580.13      538.33     13.28 o
  -7   2   5      857.10      852.61     26.22 o
  -6   2   5      226.41      233.50      7.97 o
  -5   2   5     2434.45     2565.72     66.12 o
  -4   2   5      156.13      161.48      3.97 o
  -3   2   5     1420.64     1458.81     27.68 o
  -2   2   5       76.07       82.80      1.45 o
  -1   2   5      686.42      752.80     14.19 o
   0   2   5       29.21       30.99      1.32 o
   1   2   5      688.24      763.08     10.82 o
   2   2   5       76.12       83.08      1.34 o
   3   2   5     1416.47     1449.69     21.85 o
   4   2   5      153.30      158.58      2.99 o
   5   2   5     2431.55     2559.35     43.62 o
   6   2   5      223.47      232.93      4.98 o
   7   2   5      861.13      818.10     16.71 o
   8   2   5      575.66      566.91     21.41 o
   9   2   5      342.07      316.67      5.75 o
  10   2   5       47.88       48.32      1.21 o
  11   2   5      110.20      114.33      2.23 o
 -12   3   5      114.50      118.92      6.26 o
 -11   3   5      135.26      148.78      4.33 o
 -10   3   5      139.48      131.46      2.69 o
  -9   3   5      331.56      323.48      6.50 o
  -8   3   5      298.63      283.34      5.57 o
  -7   3   5      292.08      283.45     15.15 o
  -6   3   5     1985.33     2101.95     63.78 o
  -5   3   5      218.27      206.13      5.71 o
  -4   3   5     2942.41     2921.74     74.42 o
  -3   3   5      532.75      605.16     15.58 o
  -2   3   5     2231.63     2399.09     47.71 o
  -1   3   5      890.19      814.11     15.06 o
   0   3   5     1147.88     1102.37     19.35 o
   1   3   5      888.05      824.88     13.28 o
   2   3   5     2217.75     2417.12     36.73 o
   3   3   5      533.03      594.28      9.15 o
   4   3   5     2931.97     2871.21     45.93 o
   5   3   5      218.49      200.14      3.74 o
   6   3   5     1992.46     2051.70     57.96 o
   7   3   5      294.71      263.19      6.66 o
   8   3   5      296.70      279.01     11.53 o
   9   3   5      329.13      320.12      5.77 o
  10   3   5      138.82      131.69      2.85 o
  11   3   5      136.20      143.25      3.23 o
 -12   4   5       47.99       56.99      3.29 o
 -11   4   5      121.56      116.00      2.94 o
 -10   4   5      202.20      219.16      4.13 o
  -9   4   5      514.14      524.80     11.06 o
  -8   4   5      177.35      184.73      4.00 o
  -7   4   5       31.28       37.10      1.43 o
  -6   4   5      373.12      394.22     12.47 o
  -5   4   5      285.79      289.55      9.56 o
  -4   4   5     1288.04     1379.93     42.40 o
  -3   4   5      179.25      200.41      5.62 o
  -2   4   5      149.55      185.64      4.36 o
  -1   4   5     1328.35     1340.61     35.51 o
   0   4   5     5322.39     5606.96    176.58 o
   1   4   5     1339.50     1397.34     20.49 o
   2   4   5      147.32      191.19      3.10 o
   3   4   5      178.89      207.60      3.34 o
   4   4   5     1283.32     1372.51     22.09 o
   5   4   5      288.90      292.71      7.08 o
   6   4   5      366.52      377.40      9.13 o
   7   4   5       30.72       36.56      1.98 o
   8   4   5      176.62      187.26      4.49 o
   9   4   5      515.32      514.03      9.13 o
  10   4   5      202.28      214.87      5.57 o
  11   4   5      122.54      119.24      2.72 o
  12   4   5       48.10       54.02      2.96 o
 -11   5   5      107.64      103.34      2.97 o
 -10   5   5       23.21       21.31      1.04 o
  -9   5   5       27.34       27.53      1.05 o
  -8   5   5      552.15      536.23     10.59 o
  -7   5   5      237.35      221.63      9.39 o
  -6   5   5      202.44      196.96      6.80 o
  -5   5   5       26.47       21.41      1.27 o
  -4   5   5     1374.53     1389.84     42.96 o
  -3   5   5     3189.89     3136.13    100.96 o
  -2   5   5      398.55      380.75      8.78 o
  -1   5   5     2463.21     2635.08     70.18 o
   0   5   5      128.97      113.18      2.04 o
   1   5   5     2468.91     2664.16     39.84 o
   2   5   5      394.99      391.48      5.97 o
   3   5   5     3183.16     3213.95     55.36 o
   4   5   5     1372.42     1396.45     26.25 o
   5   5   5       27.18       21.00      0.91 o
   6   5   5      203.34      187.56      4.88 o
   7   5   5      239.57      225.69      6.00 o
   8   5   5      546.91      541.11     11.48 o
   9   5   5       27.80       28.38      1.39 o
  10   5   5       22.56       19.49      0.78 o
  11   5   5      107.90      105.84      2.36 o
 -11   6   5      233.50      235.66      5.87 o
 -10   6   5       58.49       57.98      1.73 o
  -9   6   5       39.43       42.19      1.29 o
  -8   6   5      196.66      191.99      4.16 o
  -7   6   5     1231.13     1203.29     23.00 o
  -6   6   5      340.80      365.04     24.87 o
  -5   6   5       35.34       30.96      2.64 o
  -4   6   5      264.70      260.89     13.51 o
  -3   6   5      933.77      959.89     45.79 o
  -2   6   5      254.00      268.21      9.72 o
  -1   6   5        1.73        5.84      0.39 o
   0   6   5        2.00        6.64      0.59 o
   1   6   5        1.85        5.32      0.48 o
   2   6   5      249.14      252.73      4.69 o
   3   6   5      926.65      967.35     18.29 o
   4   6   5      262.33      265.50      5.88 o
   5   6   5       36.04       33.87      2.47 o
   6   6   5      342.51      343.90     14.16 o
   7   6   5     1229.98     1200.07     32.95 o
   8   6   5      196.85      196.54      6.04 o
   9   6   5       41.07       41.06      1.34 o
  10   6   5       58.32       54.29      1.47 o
  11   6   5      233.31      225.47      5.01 o
 -11   7   5        1.45        0.66      0.66 o
 -10   7   5       48.69       52.93      1.76 o
  -9   7   5       12.25       13.60      1.27 o
  -8   7   5        3.66        4.19      0.51 o
  -7   7   5      259.70      253.15      4.74 o
  -6   7   5      493.54      449.92      8.84 o
  -5   7   5       23.29       25.72      2.47 o
  -4   7   5      318.06      293.44      9.47 o
  -3   7   5       53.98       53.76      2.29 o
  -2   7   5      130.13      123.53      5.60 o
  -1   7   5      179.42      183.15      8.24 o
   0   7   5      320.41      339.41      8.30 o
   1   7   5      177.61      179.79      4.40 o
   2   7   5      128.71      119.69      3.02 o
   3   7   5       53.45       54.13      1.75 o
   4   7   5      319.13      278.16      7.03 o
   5   7   5       22.83       23.20      1.50 o
   6   7   5      489.22      432.18     17.46 o
   7   7   5      258.91      245.73      8.73 o
   8   7   5        4.13        7.48      2.64 o
   9   7   5       12.57       14.86      0.71 o
  10   7   5       49.40       51.99      1.43 o
  11   7   5        1.49        0.33      0.66 o
 -10   8   5      171.06      170.98      4.59 o
  -9   8   5      664.94      696.47     19.43 o
  -8   8   5      140.77      138.55      4.28 o
  -7   8   5      158.90      165.48      5.54 o
  -6   8   5       27.70       22.76      0.83 o
  -5   8   5      827.08      760.22     21.76 o
  -4   8   5        6.99        6.92      1.32 o
  -3   8   5      405.88      402.20     16.47 o
  -2   8   5      267.45      292.84     12.85 o
  -1   8   5       77.11       56.33      3.29 o
   0   8   5      176.10      174.18      5.03 o
   1   8   5       77.37       53.95      1.90 o
   2   8   5      266.51      288.35      7.29 o
   3   8   5      401.67      372.49      9.32 o
   4   8   5        6.69        7.58      1.32 o
   6   8   5       27.71       24.05      2.31 o
   7   8   5      159.39      168.67      7.58 o
   8   8   5      140.84      140.54      4.64 o
   9   8   5      664.79      675.42     13.95 o
  10   8   5      171.36      163.48      3.63 o
  -9   9   5      229.02      232.23      6.92 o
  -8   9   5      283.65      285.61      8.39 o
  -7   9   5      217.16      208.64      4.63 o
  -6   9   5      644.00      598.95     12.44 o
  -5   9   5      864.70      837.14     15.32 o
  -4   9   5      189.04      174.32      3.59 o
  -3   9   5      772.26      762.24     30.63 o
  -2   9   5      961.11      934.19     36.23 o
  -1   9   5      270.94      271.76     11.86 o
   0   9   5       10.66       11.29      1.16 o
   1   9   5      268.61      255.65      8.92 o
   2   9   5      949.66      846.41     20.28 o
   3   9   5      773.79      703.28     30.63 o
   4   9   5      190.60      174.91      5.93 o
   5   9   5      864.65      891.37     33.60 o
   6   9   5      646.55      655.19     24.71 o
   7   9   5      214.63      222.35      9.55 o
   8   9   5      286.85      286.24      9.39 o
   9   9   5      229.16      234.47      7.21 o
  10   9   5      112.21      114.53      2.99 o
  -9  10   5       23.89       21.08      1.65 o
  -8  10   5       64.11       68.05      1.94 o
  -7  10   5      143.14      140.75      4.66 o
  -6  10   5      701.02      647.33     13.17 o
  -5  10   5      352.06      348.72      8.46 o
  -4  10   5      396.66      434.34      7.55 o
  -3  10   5      994.83      940.21     15.74 o
  -2  10   5      385.33      347.63      6.80 o
  -1  10   5     1286.93     1220.35     29.11 o
   1  10   5     1287.54     1198.94     29.11 o
   2  10   5      380.06      343.47      8.90 o
   3  10   5      998.97      936.48     28.66 o
   4  10   5      399.84      435.14     13.51 o
   5  10   5      354.50      347.19     14.82 o
   6  10   5      702.38      651.89     26.02 o
   7  10   5      142.53      156.80      6.92 o
   8  10   5       65.90       76.69      2.19 o
   9  10   5       23.91       22.25      0.85 o
  -8  11   5       79.13       74.81      2.29 o
  -7  11   5      155.30      156.47      6.92 o
  -6  11   5      253.41      253.97     11.20 o
  -5  11   5      222.08      203.57      5.12 o
  -4  11   5     1149.51     1060.37     25.39 o
  -3  11   5       64.53       52.10      1.26 o
  -2  11   5      672.69      651.12     10.96 o
  -1  11   5      199.54      199.49      3.97 o
   0  11   5     2466.72     2285.98     41.70 o
   1  11   5      198.34      194.25      4.05 o
   2  11   5      673.90      629.19     12.28 o
   3  11   5       65.43       53.03      2.31 o
   4  11   5     1150.18     1103.18     32.28 o
   6  11   5      255.36      274.72     11.20 o
   7  11   5      154.01      155.94      4.02 o
   8  11   5       78.66       76.24      2.19 o
  -7  12   5      122.28      123.53      5.60 o
  -6  12   5      561.43      572.51     23.06 o
  -5  12   5       50.71       48.09      2.96 o
  -4  12   5      802.50      741.37     23.55 o
  -3  12   5      868.58      804.25     19.21 o
  -2  12   5       51.96       45.70      1.14 o
  -1  12   5      985.81      962.82     17.72 o
   0  12   5       81.46       77.54      1.85 o
   1  12   5      979.92      957.91     17.76 o
   2  12   5       50.73       43.15      1.40 o
   3  12   5      869.22      823.62     17.24 o
   4  12   5      803.84      762.24     22.40 o
   5  12   5       49.44       51.72      1.98 o
   6  12   5      561.61      587.66     17.46 o
   7  12   5      122.35      123.03      4.23 o
  -6  13   5       88.26       85.65      3.95 o
  -5  13   5       52.77       56.00      2.96 o
  -4  13   5       39.62       45.13      2.64 o
  -3  13   5      226.11      261.55     10.87 o
  -2  13   5      194.29      197.33      4.81 o
  -1  13   5      289.48      271.44      5.13 o
   0  13   5        8.96        9.37      0.66 o
   1  13   5      288.72      261.72      5.82 o
   2  13   5      194.55      188.45      4.43 o
   3  13   5      225.40      256.94      7.91 o
   4  13   5       40.02       45.46      1.98 o
   5  13   5       51.87       58.96      1.98 o
   6  13   5       89.33       85.32      2.96 o
  -4  14   5       21.80       25.36      1.65 o
  -2  14   5        9.24        4.61      0.66 o
  -1  14   5       74.27       71.81      3.62 o
   0  14   5      126.10      115.95      4.94 o
  -2  15   5       55.81       51.06      2.64 o
   0   0   6      175.31      173.82      8.83 o
   1   0   6     2989.94     2995.76     58.80 o
   2   0   6      134.41      123.17      2.26 o
   3   0   6     3070.53     3300.02     46.66 o
   4   0   6        2.50        2.23      0.21 o
   5   0   6       12.96        8.25      0.39 o
   6   0   6       32.11       31.62      0.91 o
   7   0   6      748.03      741.48     23.45 o
   8   0   6        9.89        8.25      1.65 o
   9   0   6        2.26        3.29      0.46 o
  10   0   6       63.37       48.15      1.28 o
  11   0   6      198.36      219.52      4.52 o
 -12   1   6      110.61      120.56      6.26 o
 -11   1   6      168.26      161.46      3.38 o
 -10   1   6       14.57       12.26      0.88 o
  -9   1   6      190.51      184.95      4.02 o
  -8   1   6      228.71      209.98      7.04 o
  -7   1   6      539.05      563.54     17.45 o
  -6   1   6      138.09      137.96      5.27 o
  -5   1   6      737.11      779.60     20.37 o
  -4   1   6      766.82      735.03     14.96 o
  -3   1   6     1069.69     1078.78     22.10 o
  -2   1   6      109.22      105.63      1.85 o
  -1   1   6     2032.22     1988.58     42.84 o
   0   1   6      677.95      780.37     13.76 o
   1   1   6     2029.08     1950.29     29.77 o
   2   1   6      113.26      109.47      1.73 o
   3   1   6     1069.99     1093.04     15.36 o
   4   1   6      765.35      756.05     13.16 o
   5   1   6      739.01      768.72     12.55 o
   6   1   6      137.13      130.85      3.64 o
   7   1   6      537.86      532.75     11.11 o
   8   1   6      227.46      221.69      8.89 o
   9   1   6      188.42      183.46      4.10 o
  10   1   6       14.35       11.87      0.63 o
  11   1   6      167.27      155.25      5.85 o
 -12   2   6       43.74       50.40      2.96 o
 -11   2   6       75.26       64.93      3.46 o
 -10   2   6      138.89      129.10      3.69 o
  -9   2   6       83.91       83.72      2.09 o
  -8   2   6       73.59       68.21      2.36 o
  -7   2   6       23.03       28.66      2.64 o
  -6   2   6      113.95      119.45      4.50 o
  -5   2   6       87.83      101.34      3.20 o
  -4   2   6     1269.79     1215.28     27.91 o
  -3   2   6      379.01      394.08      7.26 o
  -2   2   6     2920.32     3139.91     49.38 o
  -1   2   6     2323.19     2344.34     39.92 o
   0   2   6        7.60        5.61      0.34 o
   1   2   6     2322.70     2347.43     35.63 o
   2   2   6     2911.95     3148.51     45.39 o
   3   2   6      375.63      396.12      6.51 o
   4   2   6     1260.78     1219.54     20.97 o
   5   2   6       86.22       95.90      1.98 o
   6   2   6      113.65      114.30      2.71 o
   7   2   6       23.04       25.49      1.14 o
   8   2   6       73.71       70.46      2.61 o
   9   2   6       85.36       88.71      2.25 o
  10   2   6      138.51      125.41      2.56 o
  11   2   6       75.69       66.80      1.62 o
 -12   3   6        7.49        7.25      0.99 o
 -11   3   6      105.18      114.52      3.79 o
 -10   3   6       19.15       19.32      0.91 o
  -9   3   6       94.95       94.85      2.56 o
  -8   3   6       88.44       94.41      1.95 o
  -7   3   6      511.97      476.91     13.96 o
  -6   3   6       16.58       14.27      1.10 o
  -5   3   6      345.50      356.12      9.73 o
  -4   3   6       51.73       44.10      1.64 o
  -3   3   6      594.05      592.45     11.60 o
  -2   3   6     1463.74     1470.14     26.96 o
  -1   3   6     2602.95     2592.78     48.76 o
   0   3   6       66.20       74.67      1.68 o
   1   3   6     2590.57     2738.75     45.51 o
   2   3   6     1460.33     1528.48     22.67 o
   3   3   6      600.68      588.99      9.01 o
   4   3   6       51.38       45.42      1.25 o
   5   3   6      343.90      355.25      7.41 o
   6   3   6       17.51       16.61      0.73 o
   7   3   6      515.13      483.24     18.78 o
   8   3   6       89.54       97.21      3.32 o
   9   3   6       94.26       91.92      2.54 o
  10   3   6       18.45       19.56      0.67 o
  11   3   6      107.45      114.21      2.59 o
 -12   4   6       89.75       87.62      4.61 o
 -11   4   6        2.82        3.62      0.55 o
 -10   4   6      305.91      310.89      6.72 o
  -9   4   6       56.48       57.98      1.70 o
  -8   4   6      692.94      660.27     12.88 o
  -7   4   6      166.90      166.73      4.50 o
  -6   4   6       61.99       48.39      2.29 o
  -5   4   6      469.93      462.58     14.77 o
  -4   4   6       94.78       89.93      3.32 o
  -3   4   6      274.90      301.96      8.12 o
  -2   4   6      708.78      691.53     13.71 o
  -1   4   6      420.27      376.33      8.78 o
   0   4   6      153.61      179.46      4.11 o
   1   4   6      425.85      392.31      6.40 o
   2   4   6      712.38      702.71     10.12 o
   3   4   6      275.02      316.47      4.70 o
   4   4   6       91.48       85.10      1.83 o
   5   4   6      472.74      455.48     10.78 o
   6   4   6       61.30       46.08      2.24 o
   7   4   6      171.05      175.57      7.25 o
   8   4   6      695.44      657.69     14.05 o
   9   4   6       55.61       55.33      1.73 o
  10   4   6      308.91      308.10     11.44 o
  11   4   6        2.84        3.43      0.28 o
 -11   5   6       28.38       31.03      1.11 o
 -10   5   6       45.62       47.28      1.29 o
  -9   5   6       50.59       54.62      1.56 o
  -8   5   6       29.43       31.03      1.14 o
  -7   5   6      702.27      685.80     12.75 o
  -6   5   6      626.60      602.31     33.76 o
  -5   5   6      348.97      348.43     11.30 o
  -4   5   6      427.41      423.64     16.63 o
  -3   5   6       36.16       38.65      1.82 o
  -2   5   6      692.38      713.26     16.22 o
  -1   5   6     1266.77     1333.11     29.72 o
   0   5   6      110.21      150.41      2.68 o
   1   5   6     1268.00     1348.13     18.94 o
   2   5   6      693.76      733.13     11.17 o
   3   5   6       36.07       39.42      1.02 o
   4   5   6      430.79      432.35      9.24 o
   5   5   6      354.36      341.79      8.43 o
   6   5   6      630.08      587.51     17.12 o
   7   5   6      699.28      698.20     19.21 o
   8   5   6       29.59       30.98      1.23 o
   9   5   6       49.90       51.77      1.63 o
  10   5   6       45.99       45.86      1.40 o
  11   5   6       28.91       32.12      0.99 o
 -11   6   6       85.54       88.61      4.61 o
 -10   6   6       20.39       22.81      1.18 o
  -9   6   6      152.63      145.99      3.41 o
  -8   6   6      219.45      219.41      6.22 o
  -7   6   6      676.84      628.52     12.45 o
  -6   6   6      491.24      456.89     18.09 o
  -5   6   6     1311.94     1324.87     60.94 o
  -4   6   6      428.66      488.51     23.39 o
  -3   6   6      346.41      325.45     16.47 o
  -2   6   6       64.18       70.81      3.49 o
  -1   6   6      260.30      303.91      6.63 o
   0   6   6      126.60      117.23      2.15 o
   1   6   6      258.23      280.74      5.65 o
   2   6   6       63.98       64.69      1.66 o
   3   6   6      348.24      325.76      7.07 o
   4   6   6      430.69      467.68     11.28 o
   5   6   6     1317.78     1260.35     36.33 o
   6   6   6      491.18      446.01     17.79 o
   7   6   6      681.23      656.73     19.76 o
   8   6   6      220.97      219.93      8.24 o
   9   6   6      153.13      142.41      4.48 o
  10   6   6       20.99       21.16      0.91 o
  11   6   6       83.96       83.19      2.68 o
 -10   7   6      222.04      218.21      6.94 o
  -9   7   6       50.24       51.19      1.34 o
  -8   7   6      110.78      104.30      3.06 o
  -7   7   6      590.30      570.95     10.17 o
  -6   7   6       42.34       48.37      1.60 o
  -5   7   6      380.65      376.42     14.77 o
  -4   7   6       90.34       93.91      4.28 o
  -3   7   6       75.41       74.40      3.00 o
  -2   7   6      390.45      398.32     12.71 o
  -1   7   6      291.41      267.48     11.53 o
   0   7   6      748.47      798.13     22.48 o
   1   7   6      291.18      265.81     13.51 o
   2   7   6      394.82      390.85      9.51 o
   3   7   6       75.73       74.29      2.27 o
   4   7   6       91.69       87.74      2.70 o
   6   7   6       42.27       46.96      2.96 o
   7   7   6      587.81      583.48     35.08 o
   8   7   6      111.42      106.22      3.71 o
   9   7   6       50.68       52.59      1.47 o
  10   7   6      222.84      211.35      4.59 o
  11   7   6       44.60       46.45      2.64 o
 -10   8   6      102.03      109.36      4.61 o
  -9   8   6      339.18      345.81     10.97 o
  -8   8   6      176.71      173.78      4.39 o
  -7   8   6      885.07      886.58     21.03 o
  -6   8   6      187.45      191.47      3.66 o
  -5   8   6       39.67       38.49      1.09 o
  -4   8   6      934.81      913.93     25.83 o
  -3   8   6      368.27      372.23     15.81 o
  -2   8   6      418.43      420.32     16.80 o
  -1   8   6      149.04      144.94      6.92 o
   0   8   6       25.16       31.62      2.31 o
   1   8   6      149.87      142.44      3.99 o
   2   8   6      413.00      380.22      9.57 o
   3   8   6      371.17      359.76     11.06 o
   5   8   6       39.13       41.83      2.96 o
   6   8   6      187.40      215.10      9.22 o
   7   8   6      886.59      889.89     52.87 o
   8   8   6      174.87      173.87      5.44 o
   9   8   6      341.75      357.70      7.45 o
  10   8   6      102.20      101.72      2.74 o
  -9   9   6        6.42        6.28      0.70 o
  -8   9   6       30.76       33.27      2.31 o
  -7   9   6       65.27       72.11      1.92 o
  -6   9   6      170.51      166.29      5.68 o
  -5   9   6      748.66      722.86     13.25 o
  -4   9   6      776.67      729.79     15.03 o
  -3   9   6       76.56       85.97      4.94 o
  -2   9   6      384.78      404.18     16.80 o
   0   9   6       85.68       71.48      4.28 o
   2   9   6      388.18      363.66     16.80 o
   3   9   6       77.32       87.95      3.29 o
   6   9   6      170.92      177.55      7.91 o
   7   9   6       66.24       78.40      4.28 o
   8   9   6       31.05       32.28      2.31 o
   9   9   6        6.95        6.89      0.66 o
  10   9   6        1.61        1.65      0.66 o
  -8  10   6       79.35       86.21      2.13 o
  -7  10   6       20.53       26.06      1.40 o
  -6  10   6      191.50      186.09      4.15 o
  -5  10   6      142.08      123.70      3.46 o
  -4  10   6      469.30      467.40      9.89 o
  -3  10   6      200.60      204.71      4.62 o
  -2  10   6      132.35      144.57      2.76 o
  -1  10   6      337.87      328.71     11.53 o
   0  10   6      101.22      114.66      3.16 o
   1  10   6      340.63      327.35      8.07 o
   2  10   6      132.11      143.47      6.09 o
   3  10   6      199.49      201.50      8.56 o
   6  10   6      189.91      196.33      8.56 o
   7  10   6       19.80       31.29      2.31 o
   8  10   6       79.81       85.59      2.44 o
   9  10   6      105.59      104.15      2.74 o
  -8  11   6       26.35       23.72      1.65 o
  -7  11   6      161.92      161.74      6.92 o
  -6  11   6       37.83       39.86      2.31 o
  -5  11   6       45.48       49.34      1.64 o
  -4  11   6      155.30      154.38      4.02 o
  -3  11   6       93.81       95.09      2.68 o
  -2  11   6      201.95      188.62      4.74 o
  -1  11   6     1108.14     1069.33     19.73 o
   0  11   6      108.86       92.63      2.05 o
   1  11   6     1112.81     1072.18     19.73 o
   2  11   6      200.21      182.59      3.78 o
   3  11   6       92.76       92.89      3.29 o
   7  11   6      162.85      149.55      6.92 o
   8  11   6       26.52       24.05      0.85 o
  -7  12   6       71.80       77.74      3.62 o
  -6  12   6       51.93       58.63      2.96 o
  -5  12   6      179.55      155.81      6.92 o
  -4  12   6      418.01      394.96     17.62 o
  -3  12   6      837.07      775.91     18.59 o
  -2  12   6     1002.42     1012.04     23.50 o
  -1  12   6      244.80      218.89      5.53 o
   0  12   6        3.09       10.92      1.10 o
   1  12   6      243.87      213.10      4.29 o
   2  12   6     1005.46      990.42     18.42 o
   3  12   6      833.09      795.84     23.72 o
   4  12   6      416.83      375.19     11.86 o
   5  12   6      182.83      164.37      5.27 o
   6  12   6       52.21       56.99      2.31 o
   7  12   6       70.76       75.68      4.28 o
  -6  13   6      176.19      152.84      6.59 o
  -5  13   6      369.68      372.56     15.15 o
  -4  13   6       59.90       76.09      3.62 o
  -3  13   6       14.14       16.47      1.32 o
  -2  13   6        3.30        2.81      0.47 o
  -1  13   6      355.05      364.63     10.05 o
   0  13   6      183.50      192.69      4.98 o
   1  13   6      349.74      362.04      8.86 o
   2  13   6        3.23        3.62      0.66 o
   3  13   6       13.98       15.48      0.99 o
   4  13   6       59.09       70.49      2.64 o
   5  13   6      369.54      388.37     11.53 o
  -3  14   6       22.75       19.76      1.32 o
  -2  14   6       37.34       31.29      1.98 o
  -1  14   6       64.22       72.47      3.62 o
   0  14   6       72.10       66.21      3.29 o
   1  14   6       63.48       75.10      2.31 o
   2  14   6       38.95       33.60      1.32 o
   3  14   6       22.35       19.11      0.99 o
   1   0   7        3.65        3.79      0.30 o
   2   0   7      995.80     1000.09     15.75 o
   3   0   7        1.19        1.70      0.20 o
   4   0   7      461.79      445.98     12.03 o
   5   0   7     3579.64     3456.18     74.45 o
   6   0   7       17.95       17.62      0.91 o
   7   0   7      785.67      743.78     22.40 o
   8   0   7        2.12        1.28      0.39 o
   9   0   7       30.75       27.40      0.99 o
  10   0   7       42.66       48.42      1.51 o
  11   0   7       31.15       41.03      1.19 o
 -11   1   7      319.18      327.27      6.64 o
 -10   1   7      126.88      123.65      3.15 o
  -9   1   7        6.31        6.38      0.47 o
  -8   1   7      510.01      529.30     11.75 o
  -7   1   7       40.63       41.33      2.47 o
  -6   1   7      222.52      240.92      7.97 o
  -5   1   7      407.52      392.00     10.77 o
  -4   1   7      425.40      394.84      8.10 o
  -3   1   7      703.68      786.95     12.39 o
  -2   1   7     2218.84     2351.08     37.37 o
  -1   1   7     1367.61     1453.85     24.66 o
   0   1   7      733.47      858.16     15.63 o
   1   1   7     1361.20     1447.33     22.55 o
   2   1   7     2229.16     2348.07     31.95 o
   3   1   7      702.58      799.37     11.38 o
   4   1   7      425.72      394.35      6.56 o
   5   1   7      408.43      401.05      9.56 o
   6   1   7      221.88      221.79      7.21 o
   7   1   7       41.31       43.48      2.31 o
   8   1   7      506.95      541.09     12.22 o
   9   1   7        6.08        5.60      1.32 o
  10   1   7      127.54      127.08      4.18 o
  11   1   7      318.13      317.81      5.58 o
 -11   2   7       17.14       15.50      0.55 o
 -10   2   7      124.47      128.57      3.18 o
  -9   2   7      109.89      109.41      2.90 o
  -8   2   7      469.04      430.56      9.75 o
  -7   2   7       36.45       31.67      1.93 o
  -6   2   7       41.31       49.13      2.37 o
  -5   2   7      132.30      131.46      4.83 o
  -4   2   7      324.46      313.14      8.37 o
  -3   2   7      903.93      920.36     17.07 o
  -2   2   7      270.84      301.38      4.69 o
  -1   2   7     3195.96     3239.02     56.08 o
   0   2   7       70.03       73.01      1.34 o
   1   2   7     3200.02     3332.13     47.60 o
   2   2   7      272.34      312.33      4.57 o
   3   2   7      903.93      960.59     15.24 o
   4   2   7      323.75      300.63      5.51 o
   5   2   7      131.59      129.75      3.00 o
   6   2   7       41.07       51.61      2.35 o
   8   2   7      465.28      462.90     12.79 o
   9   2   7      108.63      110.54      3.80 o
  10   2   7      124.13      132.39      3.19 o
  11   2   7       16.89       15.13      0.58 o
 -11   3   7       20.64       23.72      1.48 o
 -10   3   7        4.02        2.99      0.66 o
  -9   3   7       65.84       62.24      1.59 o
  -8   3   7       71.69       66.24      1.75 o
  -7   3   7       15.57       15.10      0.94 o
  -6   3   7       66.91       56.04      2.53 o
  -5   3   7      130.06      132.79      4.83 o
  -4   3   7      416.93      389.41     10.50 o
  -3   3   7       55.87       61.01      1.61 o
  -2   3   7      546.91      450.36      8.91 o
  -1   3   7       33.63       34.68      0.93 o
   0   3   7     1450.95     1538.51     24.25 o
   1   3   7       33.51       33.55      0.72 o
   2   3   7      546.60      447.92      6.93 o
   3   3   7       56.32       61.18      1.19 o
   4   3   7      414.93      381.79      6.33 o
   5   3   7      131.28      129.13      3.04 o
   6   3   7       66.34       52.70      1.47 o
   7   3   7       15.20       14.16      1.32 o
   8   3   7       71.54       66.63      2.61 o
   9   3   7       65.58       62.95      2.37 o
  10   3   7        4.36        4.40      0.40 o
  11   3   7       19.68       22.01      0.73 o
 -11   4   7       70.10       79.16      2.44 o
 -10   4   7      123.81      113.74      2.72 o
  -9   4   7       30.31       31.36      1.07 o
  -8   4   7       89.40       88.74      1.81 o
  -7   4   7       98.20       90.31      2.42 o
  -6   4   7      210.27      195.31      8.39 o
  -5   4   7      412.60      421.45     13.51 o
  -4   4   7       79.22       78.33      3.09 o
  -3   4   7      205.66      218.62      5.95 o
  -2   4   7       91.23       96.16      2.21 o
  -1   4   7      505.07      570.57     12.99 o
   0   4   7      113.17      131.89      2.55 o
   1   4   7      507.28      584.39      8.92 o
   2   4   7       91.75       99.49      1.74 o
   3   4   7      207.84      223.34      3.63 o
   4   4   7       80.52       75.40      1.97 o
   5   4   7      407.40      405.22      9.82 o
   6   4   7      208.00      188.79      6.06 o
   7   4   7       96.02       92.93      3.32 o
   8   4   7       88.93       89.55      4.12 o
   9   4   7       31.18       30.44      1.23 o
  10   4   7      122.76      116.97      3.66 o
  11   4   7       68.85       73.10      1.83 o
 -11   5   7      154.88      152.51      7.58 o
 -10   5   7      223.68      221.97      6.98 o
  -9   5   7      243.36      260.58      5.72 o
  -8   5   7      304.10      303.79      6.84 o
  -7   5   7      970.63      910.35     17.22 o
  -6   5   7       34.57       27.38      1.19 o
  -5   5   7       92.27      103.36      4.45 o
  -4   5   7      171.55      209.17     10.87 o
  -3   5   7      194.81      201.31      6.71 o
  -2   5   7       39.09       33.58      1.09 o
  -1   5   7      406.82      468.46     10.73 o
   0   5   7       31.29       56.38      1.14 o
   1   5   7      405.30      475.41      7.75 o
   2   5   7       38.95       34.52      0.74 o
   3   5   7      192.26      191.23      4.11 o
   4   5   7      171.28      196.66      5.13 o
   5   5   7       90.94       98.36      2.90 o
   6   5   7       36.17       27.01      1.65 o
   7   5   7      969.21      952.28     27.83 o
   8   5   7      302.55      299.79      8.95 o
   9   5   7      240.22      241.08      7.55 o
  10   5   7      223.57      221.77      5.84 o
  11   5   7      153.44      147.57      3.23 o
 -11   6   7       64.27       62.59      3.29 o
 -10   6   7       37.28       35.45      3.13 o
  -9   6   7       85.42       79.27      2.22 o
  -8   6   7      136.23      132.41      3.18 o
  -7   6   7      591.06      589.97     11.62 o
  -6   6   7      675.19      653.95     14.03 o
  -5   6   7       20.31       21.33      1.50 o
  -4   6   7      228.74      255.29     12.85 o
  -3   6   7      476.19      517.53     18.61 o
  -2   6   7      293.15      311.16     10.08 o
  -1   6   7       96.28      102.65      2.63 o
   0   6   7       43.87       50.52      1.09 o
   1   6   7       96.31      100.95      2.08 o
   2   6   7      293.76      298.51      6.66 o
   3   6   7      477.95      488.80     11.92 o
   4   6   7      230.48      243.42      7.80 o
   5   6   7       21.31       20.75      1.65 o
   6   6   7      672.09      648.60     25.36 o
   7   6   7      590.42      607.94     16.75 o
   8   6   7      134.07      131.33      4.27 o
   9   6   7       87.49       80.55      5.60 o
  10   6   7       37.81       35.81      1.19 o
  11   6   7       63.29       59.22      1.64 o
 -10   7   7       69.46       75.99      3.62 o
  -9   7   7      104.95      110.03      2.67 o
  -8   7   7      110.30      110.89      2.69 o
  -7   7   7        3.07        2.49      0.51 o
  -6   7   7      141.80      136.60      2.62 o
  -5   7   7      197.15      182.50      5.13 o
  -4   7   7      464.64      433.78     19.65 o
  -3   7   7      354.66      384.73     12.00 o
  -2   7   7      480.99      471.23     14.54 o
   0   7   7      483.45      502.11     25.86 o
   1   7   7      311.17      333.69     14.16 o
   2   7   7      480.66      442.56     10.84 o
   3   7   7      348.33      355.76      9.00 o
   6   7   7      141.09      138.97      6.59 o
   7   7   7        3.14        4.18      0.79 o
   8   7   7      110.18      107.06      3.71 o
   9   7   7      105.00      106.56      2.59 o
  10   7   7       67.63       69.71      1.79 o
  -9   8   7       13.45       17.01      1.03 o
  -8   8   7       39.12       41.38      1.29 o
  -7   8   7      578.65      565.92     13.75 o
  -6   8   7      396.50      380.16      9.56 o
  -5   8   7      392.09      391.69      6.93 o
  -4   8   7      116.43      102.99      3.71 o
  -3   8   7      497.06      517.66     16.47 o
  -1   8   7      930.95      916.73     36.89 o
   0   8   7      178.94      159.43      7.58 o
   1   8   7      934.07      921.34     25.97 o
   2   8   7      100.90       96.52      3.73 o
   6   8   7      398.63      411.10     16.47 o
   7   8   7      576.19      588.65     23.39 o
   8   8   7       40.85       46.04      1.98 o
   9   8   7       12.66       16.06      0.83 o
  10   8   7        7.42        6.39      0.66 o
  -9   9   7      194.94      183.81      7.91 o
  -8   9   7       81.82       85.65      4.28 o
  -7   9   7      268.01      256.22     11.04 o
  -6   9   7      645.74      636.93     14.33 o
  -5   9   7        4.17        6.29      0.48 o
  -4   9   7      223.03      221.61      4.44 o
  -3   9   7      939.59      893.94     25.34 o
   2   9   7       71.22       83.01      2.96 o
   6   9   7      649.77      666.39     25.69 o
   7   9   7      270.19      283.62     11.53 o
   8   9   7       82.05       85.65      4.61 o
   9   9   7      195.99      185.90      4.74 o
  -8  10   7       43.04       48.75      2.64 o
  -7  10   7      175.69      182.26      4.01 o
  -6  10   7      339.33      337.26      7.06 o
  -5  10   7      729.45      715.16     18.61 o
  -4  10   7      230.76      212.06      5.29 o
  -3  10   7      415.60      383.33      9.41 o
  -2  10   7       36.16       45.79      2.64 o
  -1  10   7      366.82      334.68     13.83 o
   0  10   7      938.81      926.11     21.75 o
   1  10   7      367.68      340.85      8.38 o
   2  10   7       35.04       38.54      2.64 o
   3  10   7      421.51      376.18     15.48 o
   4  10   7      232.03      197.31      8.89 o
   7  10   7      173.33      187.76      8.24 o
   8  10   7       43.39       48.50      1.58 o
  -7  11   7      155.95      167.34      7.25 o
  -6  11   7       56.00       58.70      1.64 o
  -5  11   7      290.24      287.04      9.39 o
  -4  11   7      194.58      199.87      5.05 o
  -3  11   7      539.07      499.37     12.03 o
  -2  11   7      285.71      279.72      7.04 o
  -1  11   7       76.55       70.21      2.96 o
   0  11   7       56.79       47.91      1.74 o
   1  11   7       76.16       70.49      3.62 o
   2  11   7      284.43      284.28     11.53 o
   3  11   7      538.43      492.13     19.76 o
  -5  12   7      139.73      155.15      6.92 o
  -4  12   7       61.77       76.00      2.64 o
  -3  12   7      169.78      141.71      3.79 o
  -2  12   7      104.69      104.40      2.96 o
  -1  12   7       32.89       36.43      1.65 o
   0  12   7      159.85      183.69      4.74 o
   1  12   7       31.92       33.39      1.98 o
   2  12   7      105.08      102.81      2.85 o
   3  12   7      168.55      145.27      3.88 o
   4  12   7       62.65       72.14      2.64 o
   5  12   7      140.01      158.77      5.27 o
   6  12   7      291.38      296.79      9.22 o
   7  12   7        4.65        8.89      0.66 o
  -4  13   7      367.02      357.40     14.49 o
  -3  13   7       11.66       12.47      0.66 o
  -2  13   7       69.54       90.80      2.44 o
  -1  13   7       35.20       37.05      1.34 o
   0  13   7      424.13      419.63     12.02 o
   1  13   7       35.02       39.54      1.34 o
   2  13   7       68.46       84.10      2.37 o
   3  13   7       12.11       11.86      0.99 o
   4  13   7      368.30      371.90     11.20 o
   5  13   7       20.59       18.12      0.99 o
  -2  14   7       69.17       90.59      4.28 o
  -1  14   7       49.77       57.65      2.96 o
   0  14   7        4.71        5.10      0.49 o
   1  14   7       49.63       59.47      2.14 o
   2  14   7       68.68       92.89      2.96 o
   3  14   7      153.24      158.44      4.94 o
   0   0   8      201.86      203.10      5.66 o
   1   0   8      629.48      696.76     12.08 o
   2   0   8       58.24       77.73      1.56 o
   3   0   8        6.70        7.86      0.32 o
   4   0   8      298.98      287.21      6.09 o
   5   0   8     1252.22     1287.46     31.72 o
   6   0   8       92.93       99.72      3.94 o
   7   0   8        4.62        5.27      0.66 o
   8   0   8       66.99       78.91      2.81 o
   9   0   8       10.26        9.04      0.60 o
  10   0   8       10.22       10.39      0.58 o
  11   0   8      115.31      125.88      2.65 o
 -11   1   8       12.90       10.22      0.47 o
 -10   1   8       11.37       10.44      0.80 o
  -9   1   8      326.87      279.77      7.19 o
  -8   1   8      404.48      414.88      9.41 o
  -7   1   8       53.34       54.22      3.79 o
  -6   1   8        2.78        5.27      1.32 o
  -5   1   8      818.65      899.12     48.92 o
  -4   1   8      316.73      320.29      8.66 o
  -3   1   8      223.75      227.87      3.71 o
  -2   1   8      378.98      380.41      5.81 o
  -1   1   8     2249.27     2412.79     38.21 o
   0   1   8      581.05      641.63     11.87 o
   1   1   8     2264.06     2425.59     41.12 o
   2   1   8      382.67      380.64      6.20 o
   3   1   8      222.23      221.56      3.99 o
   4   1   8      313.85      307.46      9.46 o
   5   1   8      820.09      901.56     30.14 o
   6   1   8        2.67        3.62      0.55 o
   7   1   8       54.51       53.69      2.64 o
   8   1   8      410.07      438.28     10.13 o
   9   1   8      325.53      284.95      6.69 o
  10   1   8       11.22       10.07      0.64 o
  11   1   8       12.71       10.07      0.45 o
 -11   2   8      110.18      113.88      2.58 o
 -10   2   8       45.95       41.50      1.29 o
  -9   2   8      160.30      153.60      3.30 o
  -8   2   8      139.33      133.06      3.42 o
  -7   2   8        5.32        5.45      0.58 o
  -6   2   8      154.82      155.91      5.29 o
  -5   2   8      479.68      505.44     16.04 o
  -4   2   8       12.10        9.55      0.58 o
  -3   2   8      556.29      605.70     12.11 o
  -2   2   8      561.03      523.38      9.15 o
  -1   2   8     3812.06     3998.78     64.01 o
   0   2   8      206.87      220.30      3.61 o
   1   2   8     3802.06     4093.86     63.60 o
   2   2   8      563.39      545.02      8.80 o
   3   2   8      556.04      616.82     11.02 o
   4   2   8       12.93       11.20      1.32 o
   5   2   8      482.11      482.29     14.67 o
   8   2   8      138.26      137.27      4.45 o
   9   2   8      158.42      155.40      8.24 o
  10   2   8       45.62       44.79      1.66 o
  11   2   8      109.27      109.41      2.51 o
 -11   3   8       86.46       93.55      4.94 o
 -10   3   8       86.82       91.47      4.37 o
  -9   3   8       24.13       29.53      0.93 o
  -8   3   8      165.59      174.84      3.75 o
  -7   3   8      994.05      940.52     17.83 o
  -6   3   8       28.40       27.48      1.44 o
  -5   3   8     1216.17     1380.17     54.02 o
  -4   3   8      572.50      554.92     17.45 o
  -3   3   8      177.71      161.95      3.71 o
  -2   3   8      185.52      201.97      4.23 o
  -1   3   8      667.21      686.66     13.58 o
   0   3   8      462.91      463.15      8.17 o
   1   3   8      670.79      695.82     11.40 o
   2   3   8      184.75      205.48      3.33 o
   3   3   8      173.77      160.61      2.72 o
   4   3   8      567.51      539.21      9.39 o
   5   3   8     1210.43     1315.22     26.74 o
   6   3   8       27.84       28.03      3.13 o
   7   3   8      987.08      991.21     26.31 o
   8   3   8      165.01      181.83      5.53 o
   9   3   8       24.44       31.70      1.58 o
  10   3   8       87.23       94.56      2.38 o
  11   3   8       86.57       84.13      2.07 o
 -11   4   8       39.88       40.19      2.64 o
 -10   4   8      136.39      131.26      3.69 o
  -9   4   8        9.31       11.92      0.95 o
  -8   4   8      696.63      670.99     13.89 o
  -7   4   8       86.27       81.55      2.02 o
  -6   4   8      219.45      194.57      6.55 o
  -5   4   8       27.32       29.22      1.98 o
  -4   4   8      506.80      523.76     16.98 o
  -3   4   8      152.85      161.25      3.79 o
  -2   4   8      362.46      360.41      8.29 o
  -1   4   8      258.76      288.38      6.81 o
   0   4   8       98.74       77.96      1.46 o
   1   4   8      256.67      295.54      4.91 o
   2   4   8      357.75      356.60      5.64 o
   3   4   8      149.61      158.96      3.06 o
   4   4   8      506.10      529.82     10.02 o
   5   4   8       26.86       25.53      1.11 o
   7   4   8       86.12       82.66      3.09 o
   8   4   8      695.01      695.41     19.08 o
   9   4   8        8.98       10.44      0.83 o
  10   4   8      136.12      135.66      4.67 o
  11   4   8       39.81       34.59      1.14 o
 -11   5   8        8.53       13.83      1.32 o
 -10   5   8       50.38       49.56      1.67 o
  -9   5   8       23.37       22.85      0.83 o
  -8   5   8      181.03      172.91      3.66 o
  -7   5   8      356.66      378.80      7.57 o
  -6   5   8      149.45      147.71      3.68 o
  -5   5   8      724.92      628.68     15.26 o
  -4   5   8      442.92      442.72     21.08 o
  -3   5   8       44.87       68.06      2.61 o
  -2   5   8      138.03      169.01      4.51 o
  -1   5   8       15.06       20.83      0.78 o
   0   5   8     1712.69     1740.09     26.16 o
   1   5   8       15.61       21.98      0.74 o
   2   5   8      136.97      160.59      3.10 o
   3   5   8       43.95       63.64      1.64 o
   4   5   8      441.36      417.12     10.14 o
   6   5   8      149.17      150.87      6.26 o
   7   5   8      357.83      399.92     11.86 o
   8   5   8      178.27      178.73      5.53 o
   9   5   8       23.09       19.52      1.27 o
  10   5   8       51.21       53.36      1.43 o
  11   5   8        8.38       12.39      0.59 o
 -10   6   8       21.68       19.76      1.10 o
  -9   6   8       90.99       86.37      2.42 o
  -8   6   8      613.19      600.82     11.39 o
  -7   6   8       63.15       63.63      1.69 o
  -6   6   8       33.96       32.35      1.14 o
  -5   6   8       59.86       63.96      2.85 o
  -4   6   8      302.21      286.25     17.29 o
  -3   6   8      766.62      820.33     25.74 o
  -2   6   8      963.68      933.61     26.30 o
  -1   6   8       83.65      102.50      3.12 o
   0   6   8      113.54      107.59      2.22 o
   1   6   8       82.82       95.47      2.19 o
   2   6   8      963.64      913.11     36.89 o
   3   6   8      766.46      778.99     18.51 o
   4   6   8      304.27      273.87      8.73 o
   6   6   8       34.65       35.12      1.81 o
   7   6   8       62.71       68.52      4.12 o
   8   6   8      619.02      621.19     17.11 o
   9   6   8       91.72       89.27      3.00 o
  10   6   8       21.74       19.98      0.80 o
 -10   7   8       15.12       13.83      1.32 o
  -9   7   8       67.82       64.03      1.70 o
  -8   7   8      107.55       99.31      2.62 o
  -7   7   8      369.33      373.58      7.33 o
  -6   7   8       85.35       84.51      2.19 o
  -5   7   8       86.53       96.28      2.38 o
  -4   7   8      714.87      673.77     23.95 o
  -3   7   8       12.18       25.19      1.36 o
  -2   7   8       12.94       11.40      1.81 o
  -1   7   8      580.23      519.25     13.15 o
   0   7   8      433.60      457.21     19.11 o
   1   7   8      581.91      498.51     19.43 o
   2   7   8       12.66        7.48      0.71 o
   6   7   8       84.87       94.87      4.94 o
   7   7   8      371.17      393.62     11.05 o
   8   7   8      109.14      108.84      6.26 o
   9   7   8       67.97       63.71      2.29 o
  10   7   8       16.06       14.94      1.65 o
  -9   8   8       71.90       79.11      2.77 o
  -8   8   8       39.41       35.71      1.68 o
  -7   8   8      468.34      462.16     10.03 o
  -6   8   8      949.60      950.73     22.85 o
  -5   8   8      194.24      182.19      4.30 o
  -4   8   8      139.99      124.47      3.09 o
  -3   8   8       49.81       41.53      2.14 o
   6   8   8      957.63     1000.73     38.21 o
   7   8   8      467.55      476.65     19.11 o
   8   8   8       39.59       37.96      1.58 o
   9   8   8       72.74       73.81      1.83 o
  -8   9   8       14.92       16.88      1.32 o
  -7   9   8       20.14       26.30      2.31 o
  -6   9   8      157.77      156.93      3.52 o
  -5   9   8      605.16      573.20     11.82 o
  -4   9   8      889.28      874.95     20.13 o
  -3   9   8      160.96      138.02      6.26 o
  -2   9   8      553.88      510.91     20.09 o
  -1   9   8      123.36      116.61      5.27 o
   0   9   8      524.32      512.88     20.42 o
   1   9   8      122.94      114.30      5.27 o
   7   9   8       20.39       29.32      2.31 o
   8   9   8       14.96       16.47      1.65 o
   9   9   8       78.50       65.12      1.89 o
  -7  10   8      103.55      104.79      2.74 o
  -6  10   8      363.04      353.94      7.96 o
  -5  10   8      197.71      216.47      4.70 o
  -4  10   8      123.15      128.48      3.47 o
  -3  10   8        7.66        8.40      1.98 o
  -2  10   8        2.15        0.99      0.66 o
  -1  10   8      208.48      216.09      8.89 o
   0  10   8       33.96       29.65      1.98 o
   1  10   8      206.94      209.83      8.89 o
   2  10   8        1.99        2.64      0.99 o
   3  10   8        8.10        9.22      1.32 o
   4  10   8      125.47      128.14      5.93 o
   5  10   8      198.39      201.93      8.89 o
   8  10   8      123.55      125.17      5.60 o
  -6  11   8       67.40       74.77      1.95 o
  -5  11   8       18.11       18.06      0.85 o
  -4  11   8      224.38      243.12      6.08 o
  -3  11   8      400.39      393.27      9.73 o
  -2  11   8      184.03      164.30      4.35 o
  -1  11   8       50.61       50.03      1.74 o
   0  11   8      296.18      301.08     12.19 o
   1  11   8       50.49       49.41      2.96 o
   2  11   8      185.52      160.09      6.92 o
   3  11   8      401.65      402.86     15.81 o
   4  11   8      224.89      247.71     10.21 o
  -6  12   8        2.48        5.27      0.66 o
  -5  12   8      320.34      309.78     16.80 o
  -4  12   8       91.91      107.25      2.92 o
  -3  12   8      327.69      328.43      8.15 o
  -2  12   8       26.50       32.57      1.32 o
  -1  12   8       12.34       12.26      1.98 o
   0  12   8       23.19       22.15      1.03 o
   1  12   8       11.85       10.92      0.79 o
   2  12   8       26.68       33.51      2.14 o
   3  12   8      325.47      342.16      8.31 o
   4  12   8       90.55      105.08      3.62 o
   5  12   8      319.74      302.39      9.55 o
   6  12   8        2.13        4.94      0.66 o
  -5  13   8      146.07      154.82      6.59 o
  -4  13   8        8.92        8.24      0.99 o
  -3  13   8      161.39      160.78      4.02 o
  -2  13   8        8.90        6.57      0.66 o
  -1  13   8       19.54       20.51      0.85 o
   0  13   8       69.33       79.78      3.13 o
   1  13   8       19.51       22.40      1.03 o
   2  13   8        9.44        6.66      0.99 o
   3  13   8      158.73      159.76      5.27 o
   4  13   8        8.63        7.58      0.66 o
  -2  14   8        9.68        7.91      0.99 o
  -1  14   8       21.07       27.34      1.65 o
   0  14   8      155.42      156.63      3.78 o
   1  14   8       20.83       29.48      0.99 o
   2  14   8       10.17        9.22      0.66 o
   1   0   9      152.66      201.46      3.74 o
   2   0   9       26.53       34.77      0.74 o
   3   0   9     1982.04     2003.71     32.84 o
   4   0   9       26.42       31.79      2.06 o
   5   0   9      295.22      348.81     11.68 o
   6   0   9      111.53      105.74      4.61 o
   7   0   9        0.03        0.66      0.48 o
   8   0   9       64.36       63.68      2.07 o
   9   0   9      485.23      478.21      9.79 o
  10   0   9        1.66        0.58      0.41 o
  11   0   9       11.67       14.23      0.59 o
 -11   1   9       41.20       44.03      1.19 o
 -10   1   9       39.17       41.88      1.26 o
  -9   1   9       58.48       58.04      1.59 o
  -8   1   9      261.30      266.62      6.89 o
  -7   1   9      421.74      396.98     10.03 o
  -6   1   9       87.29       74.97      2.74 o
  -5   1   9       22.93       23.11      1.50 o
  -4   1   9      364.66      328.34     10.74 o
  -3   1   9      208.88      197.80      3.30 o
  -2   1   9      582.10      550.41      8.23 o
  -1   1   9      816.38      876.38     14.06 o
   0   1   9     1622.95     1767.52     32.36 o
   1   1   9      820.98      876.81     15.16 o
   2   1   9      587.30      539.27      8.78 o
   3   1   9      208.59      189.85      4.03 o
   4   1   9      365.18      311.47     10.54 o
   5   1   9       22.47       21.31      1.10 o
   6   1   9       88.17       74.12      3.29 o
   7   1   9      422.42      404.00     11.49 o
   8   1   9      259.49      266.31      7.97 o
   9   1   9       57.52       58.74      1.84 o
  10   1   9       39.81       43.16      1.22 o
  11   1   9       41.89       44.77      1.40 o
 -11   2   9        2.79        2.58      0.29 o
 -10   2   9      101.05      107.12      4.91 o
  -9   2   9      160.30      163.43      3.50 o
  -8   2   9      327.99      322.58      8.20 o
  -7   2   9       51.70       56.07      1.60 o
  -6   2   9      752.60      754.97     18.26 o
  -5   2   9      162.61      152.63      5.53 o
  -4   2   9      771.33      837.79     20.79 o
  -3   2   9      475.54      463.04      9.35 o
  -2   2   9      638.93      645.15     11.04 o
  -1   2   9      422.17      441.20      7.67 o
   0   2   9      106.28       89.85      1.90 o
   1   2   9      419.50      446.22      8.28 o
   2   2   9      638.93      646.94     13.16 o
   3   2   9      477.30      467.61     11.78 o
   4   2   9      772.76      793.92     20.28 o
   5   2   9      162.88      145.93      6.26 o
   6   2   9      759.05      786.62     29.32 o
   7   2   9       53.07       60.68      2.64 o
   8   2   9      326.05      330.78      9.52 o
   9   2   9      159.32      176.31      7.91 o
  10   2   9       99.41      103.94      2.99 o
  11   2   9        2.61        1.98      0.29 o
 -11   3   9        3.85        4.28      0.99 o
 -10   3   9        3.85        4.40      0.48 o
  -9   3   9       38.94       38.94      1.29 o
  -8   3   9      807.71      797.49     16.31 o
  -7   3   9       76.97       67.04      1.83 o
  -6   3   9      201.42      183.00      4.89 o
  -5   3   9       99.88      121.22      7.25 o
  -4   3   9      855.50      790.25     19.79 o
  -3   3   9      609.04      608.84     20.35 o
  -2   3   9     1335.81     1390.16     30.50 o
  -1   3   9      211.44      230.34      5.42 o
   0   3   9      629.24      585.70     13.28 o
   1   3   9      210.25      226.93      4.45 o
   2   3   9     1339.91     1428.15     30.07 o
   3   3   9      612.50      637.55     13.56 o
   4   3   9      860.39      755.49     16.68 o
   7   3   9       76.41       72.14      4.28 o
   8   3   9      809.21      802.00     22.35 o
   9   3   9       38.84       39.89      2.31 o
  10   3   9        3.94        4.78      0.43 o
  11   3   9        3.69        3.64      0.66 o
 -10   4   9       13.09       13.83      0.61 o
  -9   4   9      231.84      224.93      4.61 o
  -8   4   9       38.20       41.70      2.05 o
  -7   4   9      714.81      697.28     13.34 o
  -6   4   9      162.58      167.10      3.60 o
  -5   4   9      396.69      406.80     13.05 o
  -4   4   9      258.81      256.68     15.81 o
  -3   4   9      177.52      157.71      4.51 o
  -2   4   9      462.41      443.15     11.25 o
  -1   4   9      477.70      482.20     12.40 o
   0   4   9     1406.30     1493.63     27.99 o
   1   4   9      477.56      483.42      9.25 o
   2   4   9      457.36      431.95      8.41 o
   3   4   9      178.32      165.31      3.12 o
   4   4   9      258.52      261.75      5.35 o
   6   4   9      163.69      176.56      8.24 o
   7   4   9      713.80      725.84     19.78 o
   8   4   9       37.43       42.52      5.11 o
   9   4   9      229.14      237.35      6.84 o
  10   4   9       13.29       13.44      0.62 o
  11   4   9      110.82      119.24      5.27 o
 -10   5   9       48.45       56.06      1.50 o
  -9   5   9      116.64      107.15      2.37 o
  -8   5   9       62.95       69.84      1.77 o
  -7   5   9      173.17      171.58      4.06 o
  -6   5   9      586.26      519.08     10.08 o
  -5   5   9      463.56      439.52     10.88 o
  -4   5   9      235.91      266.89      8.79 o
  -3   5   9      742.94      808.74     26.11 o
  -2   5   9      489.74      468.32     12.02 o
  -1   5   9      932.12      962.04     20.39 o
   0   5   9       94.66       88.73      2.52 o
   1   5   9      937.87      955.28     16.40 o
   2   5   9      489.19      467.56      8.23 o
   3   5   9      743.37      806.84     15.31 o
   4   5   9      233.93      261.70     15.48 o
   6   5   9      584.83      539.55     14.89 o
   7   5   9      173.12      181.44      5.53 o
   8   5   9       62.62       71.40      2.61 o
   9   5   9      116.62      111.07      3.56 o
  10   5   9       48.10       56.22      1.43 o
 -10   6   9       96.04       95.53      4.94 o
  -9   6   9       87.90       91.71      2.39 o
  -8   6   9      102.93      103.02      2.37 o
  -7   6   9      157.54      143.95      4.21 o
  -6   6   9      385.30      365.09      7.28 o
  -5   6   9       40.38       42.01      1.59 o
  -4   6   9      516.35      526.20     18.45 o
  -3   6   9      764.68      747.09     27.25 o
  -2   6   9      207.75      208.45      5.71 o
  -1   6   9      306.25      277.94      6.37 o
   0   6   9       10.87        5.03      0.83 o
   1   6   9      306.41      281.26      5.66 o
   2   6   9      210.08      208.89      5.74 o
   3   6   9      761.03      714.32     21.08 o
   6   6   9      384.98      386.19     16.63 o
   7   6   9      160.34      155.90      7.41 o
   8   6   9      102.77      110.90      5.27 o
   9   6   9       86.07       99.09      3.24 o
  10   6   9       95.91       92.87      2.49 o
  -9   7   9       79.95       83.30      2.17 o
  -8   7   9       22.54       24.70      0.99 o
  -7   7   9      276.23      255.46      5.20 o
  -6   7   9      300.13      276.50      7.29 o
  -5   7   9      212.39      204.24      4.41 o
  -4   7   9      298.98      277.89      5.69 o
  -3   7   9      251.94      269.01     19.27 o
  -2   7   9      174.97      160.18      7.74 o
  -1   7   9     1264.69     1338.65     39.43 o
   0   7   9      324.61      272.42     12.19 o
   6   7   9      303.53      301.08     12.52 o
   7   7   9      277.87      274.34     11.36 o
   8   7   9       22.03       25.15      1.34 o
   9   7   9       80.02       79.58      2.77 o
  10   7   9        4.85        3.62      0.66 o
  -9   8   9       74.16       67.78      2.44 o
  -8   8   9       35.76       36.49      1.65 o
  -7   8   9      514.94      527.32     11.51 o
  -6   8   9      144.32      143.86      3.54 o
  -5   8   9      269.39      260.23     11.20 o
  -4   8   9      321.08      317.37      8.03 o
  -3   8   9       63.96       63.90      2.44 o
  -2   8   9      344.78      353.43     10.13 o
   7   8   9      516.24      572.83     22.07 o
   8   8   9       36.22       39.86      2.64 o
   9   8   9       73.93       64.01      1.89 o
  -8   9   9      142.36      113.97      5.27 o
  -7   9   9       59.71       72.30      2.13 o
  -6   9   9       29.35       34.83      1.34 o
  -5   9   9     1152.54     1143.97     24.60 o
  -4   9   9      520.85      526.05     14.79 o
  -3   9   9      630.86      585.68     23.06 o
  -2   9   9       23.25       29.65      1.98 o
  -1   9   9      114.23      109.69      4.94 o
   0   9   9      319.64      284.28     11.86 o
   1   9   9      116.69      106.73      5.27 o
   8   9   9      143.53      120.23      5.27 o
  -7  10   9       63.91       61.86      1.64 o
  -6  10   9      277.19      278.97      5.90 o
  -5  10   9       44.11       47.25      1.36 o
  -4  10   9      308.22      295.46      7.28 o
  -3  10   9       98.25       87.95      4.28 o
  -2  10   9       68.97       80.05      3.95 o
  -1  10   9      835.73      783.65     29.98 o
   0  10   9      200.94      195.01      8.24 o
   1  10   9      833.72      743.80     29.98 o
   2  10   9       69.64       81.36      3.95 o
   3  10   9       97.07       98.49      4.61 o
   4  10   9      305.17      289.88     12.19 o
   5  10   9       44.11       51.06      2.64 o
  -6  11   9       59.57       58.23      1.81 o
  -5  11   9       65.94       76.77      5.27 o
  -4  11   9       26.63       25.37      1.03 o
  -3  11   9      175.32      159.59      4.19 o
  -2  11   9      525.44      580.95     15.32 o
  -1  11   9        5.74        6.92      0.99 o
   0  11   9      277.28      256.61     10.54 o
   1  11   9        5.89        6.92      0.99 o
   2  11   9      520.03      591.61     22.73 o
   3  11   9      176.48      163.38      6.92 o
   4  11   9       26.51       25.36      1.65 o
   5  11   9       67.83       75.43      3.62 o
  -5  12   9       17.72       18.62      1.15 o
  -4  12   9       94.39      115.42      2.92 o
  -3  12   9       23.34       31.62      1.98 o
  -2  12   9      114.20      105.52      2.92 o
  -1  12   9       76.10       86.02      2.37 o
   0  12   9       89.26       87.42      2.61 o
   1  12   9       76.73       85.80      2.53 o
   2  12   9      114.19      117.46      3.09 o
   3  12   9       23.52       31.43      1.27 o
   4  12   9       94.52      108.17      3.09 o
   5  12   9       17.33       18.12      0.99 o
  -4  13   9      109.46      124.19      5.27 o
  -3  13   9      113.04      136.04      4.28 o
  -2  13   9       17.89       17.56      0.99 o
  -1  13   9      308.48      340.34      8.15 o
   0  13   9      105.10      150.70      3.88 o
   1  13   9      307.85      340.89      8.31 o
   2  13   9       18.19       16.24      0.79 o
   3  13   9      111.98      132.37      3.40 o
  -1  14   9       48.99       47.76      2.31 o
   0  14   9        0.10        1.98      0.33 o
   0   0  10      377.53      414.53     14.56 o
   1   0  10      224.86      193.22      3.77 o
   2   0  10     3231.07     3367.84     60.25 o
   3   0  10      808.18      774.32     13.76 o
   4   0  10      834.36      808.10     20.32 o
   5   0  10        0.54        2.43      0.55 o
   6   0  10      109.03       88.40      3.09 o
   7   0  10        0.80        2.98      0.51 o
   8   0  10      485.75      533.23     14.38 o
   9   0  10       23.85       27.17      1.12 o
  10   0  10       25.97       27.20      0.91 o
  11   0  10        1.13        0.00      0.33 o
 -11   1  10       78.71       70.82      2.31 o
 -10   1  10      163.28      170.75      3.83 o
  -9   1  10       45.96       43.62      1.31 o
  -8   1  10      353.06      371.23      9.16 o
  -7   1  10      892.25      889.31     24.24 o
  -6   1  10      629.00      604.20     16.55 o
  -5   1  10      381.75      360.08     11.16 o
  -4   1  10      260.07      283.10     10.87 o
  -3   1  10      407.92      440.76      8.74 o
  -2   1  10     1313.16     1372.28     23.76 o
  -1   1  10     1108.80     1085.43     18.24 o
   0   1  10       70.04       61.75      1.34 o
   1   1  10     1102.53     1061.53     19.27 o
   2   1  10     1314.04     1331.02     26.05 o
   3   1  10      408.89      424.79     11.16 o
   4   1  10      260.04      274.26      8.61 o
   5   1  10      378.28      352.46     14.16 o
   6   1  10      631.50      628.48     17.22 o
   7   1  10      888.80      865.38     24.21 o
   8   1  10      352.21      373.29      9.57 o
   9   1  10       45.19       44.57      2.97 o
  10   1  10      164.23      165.46      3.67 o
  11   1  10       78.40       66.74      2.31 o
 -10   2  10      132.49      140.23      3.18 o
  -9   2  10      197.56      174.34      5.77 o
  -8   2  10      320.30      359.86      8.90 o
  -7   2  10       93.93      101.72      2.80 o
  -6   2  10      283.16      247.90      5.04 o
  -5   2  10      617.39      611.76     15.02 o
  -4   2  10      664.19      705.17     27.18 o
  -3   2  10      249.10      232.08      6.56 o
  -2   2  10      531.93      503.06      9.86 o
  -1   2  10      722.14      717.10     14.17 o
   0   2  10       10.52       14.98      0.57 o
   1   2  10      722.71      727.77     15.65 o
   2   2  10      527.12      488.22     10.90 o
   3   2  10      248.94      224.30      5.24 o
   4   2  10      663.19      681.28     16.91 o
   5   2  10      620.82      625.80     28.99 o
   6   2  10      282.01      250.56      8.56 o
   7   2  10       94.42      101.38      3.40 o
   8   2  10      319.26      355.56      9.35 o
   9   2  10      196.65      183.73     12.35 o
  10   2  10      132.52      133.16      2.99 o
 -10   3  10       70.41       76.25      2.76 o
  -9   3  10       71.48       62.21      1.77 o
  -8   3  10      390.42      374.27      7.96 o
  -7   3  10      102.06      115.08      2.86 o
  -6   3  10       34.96       31.95      1.14 o
  -5   3  10      352.98      361.43      8.99 o
  -4   3  10       18.97       21.08      2.31 o
  -3   3  10       56.71       61.40      3.45 o
  -2   3  10       17.79       20.34      0.80 o
  -1   3  10       46.00       53.07      1.79 o
   0   3  10       44.78       40.03      2.06 o
   1   3  10       43.99       50.07      1.47 o
   2   3  10       18.51       21.07      0.80 o
   3   3  10       57.78       63.39      2.07 o
   4   3  10       19.24       26.02      1.65 o
   5   3  10      353.54      357.73     14.16 o
   6   3  10       34.76       34.89      1.64 o
   7   3  10      100.05      112.66      6.26 o
   8   3  10      390.01      372.55     10.81 o
   9   3  10       71.54       67.81      2.37 o
  10   3  10       70.15       72.03      2.51 o
 -10   4  10      119.12      116.66      6.43 o
  -9   4  10      133.59      139.54      2.94 o
  -8   4  10      150.53      140.51      4.28 o
  -7   4  10        1.47        2.20      0.51 o
  -6   4  10     1003.96      991.56     18.58 o
  -5   4  10      848.43      801.27     15.04 o
  -4   4  10      150.44      133.56      3.92 o
  -3   4  10      377.52      355.38     11.91 o
  -2   4  10      212.66      228.30      6.09 o
  -1   4  10       15.19       16.46      0.84 o
   0   4  10      185.24      166.70      3.95 o
   1   4  10       14.91       17.80      1.43 o
   2   4  10      213.49      226.58      5.27 o
   3   4  10      374.69      355.07      9.34 o
   4   4  10      152.48      133.78      4.27 o
   6   4  10     1006.00     1035.65     39.53 o
   7   4  10        1.48        2.53      0.82 o
   8   4  10      151.40      141.22      4.50 o
   9   4  10      135.09      146.22      4.50 o
  10   4  10      118.87      118.73      2.70 o
 -10   5  10      192.81      176.12      8.24 o
  -9   5  10      171.20      182.72      3.95 o
  -8   5  10      344.44      368.67      7.21 o
  -7   5  10       67.13       59.64      1.77 o
  -6   5  10      347.67      344.74      6.90 o
  -5   5  10      186.37      212.80      4.44 o
  -4   5  10      527.94      494.47     15.59 o
  -3   5  10      124.19      123.37      3.63 o
  -2   5  10       75.80       78.67      3.16 o
  -1   5  10       23.38       26.05      0.91 o
   0   5  10       19.81       17.46      0.68 o
   1   5  10       24.07       28.43      0.89 o
   2   5  10       77.11       79.06      1.98 o
   3   5  10      124.61      122.52      4.41 o
   6   5  10      347.66      353.01     10.22 o
   7   5  10       67.99       62.05      2.37 o
   8   5  10      343.22      379.58     11.04 o
   9   5  10      171.90      188.17      5.58 o
  10   5  10      192.85      166.02      5.27 o
  -9   6  10       28.78       27.96      0.99 o
  -8   6  10      657.58      655.87     12.56 o
  -7   6  10       71.69       74.54      2.43 o
  -6   6  10      355.03      336.12      7.34 o
  -5   6  10     1303.93     1259.50     26.43 o
  -4   6  10     1553.75     1483.17     31.04 o
  -3   6  10      978.07      907.00     22.68 o
  -2   6  10      736.42      704.49     29.32 o
  -1   6  10      421.21      408.96     12.84 o
   0   6  10      177.92      168.20      3.99 o
   1   6  10      419.91      418.80     18.04 o
   2   6  10      736.35      735.53     38.38 o
   6   6  10      358.20      357.50      9.98 o
   7   6  10       72.21       76.33      2.85 o
   8   6  10      650.92      710.09     18.86 o
   9   6  10       27.91       27.07      1.27 o
  -9   7  10       35.44       31.40      0.99 o
  -8   7  10       62.76       63.60      1.70 o
  -7   7  10      118.52      122.34      3.10 o
  -6   7  10       24.88       21.36      1.20 o
  -5   7  10       76.29       79.33      2.58 o
  -4   7  10      684.44      640.47     13.78 o
  -3   7  10      819.07      789.92     20.19 o
  -2   7  10      436.56      406.81      8.00 o
  -1   7  10     1700.80     1611.49     45.27 o
   0   7  10      548.63      504.17     18.45 o
   7   7  10      121.03      131.86      4.03 o
   8   7  10       62.22       62.46      2.29 o
   9   7  10       36.16       30.63      1.98 o
  -8   8  10       54.48       64.36      1.70 o
  -7   8  10       93.34      103.50      2.59 o
  -6   8  10       33.37       35.64      1.22 o
  -5   8  10      218.90      214.61      7.18 o
  -4   8  10      533.75      517.82     15.80 o
  -3   8  10      430.78      416.31     11.87 o
  -2   8  10      558.09      494.48     13.86 o
  -1   8  10       88.99       87.62      4.28 o
   0   8  10      106.41       93.22      4.61 o
   8   8  10       53.06       64.89      3.29 o
  -7   9  10      134.75      139.98      3.79 o
  -6   9  10       35.01       40.97      1.40 o
  -5   9  10      221.80      202.95      5.29 o
  -4   9  10       27.41       33.27      1.65 o
  -3   9  10       52.19       66.60      2.44 o
  -2   9  10      771.28      709.54     27.01 o
  -1   9  10      364.54      351.80     14.49 o
   0   9  10     1708.60     1603.54     61.60 o
   1   9  10      364.78      357.40     14.49 o
   2   9  10      772.12      673.96     27.34 o
  -7  10  10      104.79      109.69      3.29 o
  -6  10  10       37.45       36.92      2.31 o
  -5  10  10      168.50      161.92      3.62 o
  -4  10  10       89.66       86.43      2.53 o
  -3  10  10      147.50      152.84      6.59 o
  -2  10  10       82.36       71.15      3.62 o
  -1  10  10      317.46      307.33     12.19 o
   0  10  10       23.58       18.45      1.65 o
   1  10  10      316.50      289.22     12.19 o
   2  10  10       82.73       66.21      3.62 o
   3  10  10      146.80      152.51      6.59 o
   4  10  10       88.48       88.94      4.28 o
   5  10  10      169.09      162.40      6.92 o
   6  10  10       38.35       33.60      1.98 o
  -6  11  10      136.76      135.39      4.28 o
  -5  11  10      238.31      224.49     12.19 o
  -4  11  10       24.83       31.27      1.10 o
  -3  11  10        9.27        7.59      0.70 o
  -2  11  10      143.49      147.01      3.95 o
  -1  11  10      352.65      329.08     13.51 o
   0  11  10       15.23       12.85      1.32 o
   1  11  10      352.83      334.35     13.51 o
   2  11  10      142.50      151.20      6.59 o
   3  11  10        9.70       11.53      0.99 o
   4  11  10       24.85       32.28      1.98 o
   5  11  10      238.24      221.36      8.89 o
  -4  12  10        3.96        2.96      0.29 o
  -3  12  10        9.23       10.21      0.55 o
  -2  12  10       43.80       33.63      1.10 o
  -1  12  10       15.45       16.47      0.79 o
   0  12  10        8.13        6.80      1.48 o
   1  12  10       15.70       19.21      0.99 o
   2  12  10       44.90       33.74      1.27 o
   3  12  10        9.37       10.40      0.70 o
   4  12  10        3.93        3.33      0.47 o
  -2  13  10       20.91       23.30      0.79 o
  -1  13  10       41.61       37.45      2.31 o
   0  13  10       10.19        5.93      0.47 o
   1  13  10       39.76       35.68      1.10 o
   2  13  10       20.16       22.07      1.32 o
   1   0  11      416.52      453.02      8.21 o
   2   0  11       79.49       90.13      1.89 o
   3   0  11       19.09       20.90      0.72 o
   4   0  11        1.40        3.45      0.55 o
   5   0  11       48.30       54.35      2.64 o
   6   0  11       62.58       50.01      1.84 o
   7   0  11      247.48      242.42      8.55 o
   8   0  11      213.86      204.33      6.42 o
   9   0  11      282.17      258.90      6.07 o
  10   0  11       40.36       45.51      1.40 o
 -10   1  11       91.95       89.23      2.16 o
  -9   1  11      134.48      138.71      3.42 o
  -8   1  11       53.81       51.28      2.69 o
  -7   1  11       50.36       49.46      1.84 o
  -6   1  11       32.46       30.97      1.90 o
  -5   1  11      242.56      243.13      7.83 o
  -4   1  11      131.96      123.54      3.46 o
  -3   1  11       20.03       21.90      1.33 o
  -2   1  11      392.50      366.04      7.40 o
  -1   1  11       70.78       76.01      1.83 o
   0   1  11      833.26      795.27     15.66 o
   1   1  11       70.57       73.52      1.87 o
   2   1  11      392.46      363.31     12.73 o
   3   1  11       19.93       23.59      4.45 o
   4   1  11      133.86      127.15      5.27 o
   5   1  11      237.66      245.05      7.41 o
   6   1  11       32.86       34.06      1.64 o
   7   1  11       48.92       49.88      1.95 o
   8   1  11       52.76       50.53      2.51 o
   9   1  11      135.01      139.05      3.46 o
  10   1  11       93.33       86.67      2.42 o
 -10   2  11        0.19        0.96      0.31 o
  -9   2  11      254.06      265.96      7.87 o
  -8   2  11       58.86       59.64      2.02 o
  -7   2  11       69.43       65.35      2.11 o
  -6   2  11       43.37       58.42      1.64 o
  -5   2  11      732.65      731.48     16.88 o
  -4   2  11       14.20       15.33      0.91 o
  -3   2  11       12.86       11.81      0.85 o
  -2   2  11        0.65        1.74      0.60 o
  -1   2  11      740.77      665.60     20.18 o
   0   2  11      116.10      123.05      3.51 o
   1   2  11      743.04      661.11     20.34 o
   2   2  11        0.90        2.23      0.43 o
   3   2  11       13.23       12.31      0.79 o
   4   2  11       13.88       17.89      1.32 o
   5   2  11      729.05      731.40     17.18 o
   6   2  11       43.25       62.37      5.11 o
   7   2  11       69.94       67.74      3.62 o
   8   2  11       58.67       61.03      2.82 o
   9   2  11      253.15      273.29      7.91 o
  10   2  11        0.31        0.40      0.33 o
 -10   3  11       11.66       13.52      0.94 o
  -9   3  11       13.84       12.70      0.71 o
  -8   3  11       82.22       86.01      3.00 o
  -7   3  11       53.20       53.77      1.63 o
  -6   3  11       72.62       78.37      2.00 o
  -5   3  11      172.72      170.67      3.63 o
  -4   3  11      643.96      635.37     15.13 o
  -3   3  11      217.84      212.86      6.99 o
  -2   3  11      698.43      737.11     23.07 o
  -1   3  11      202.97      200.28      7.92 o
   0   3  11     1205.06     1125.10     32.26 o
   1   3  11      205.09      192.96      4.62 o
   2   3  11      702.97      691.71     22.97 o
   3   3  11      217.55      209.32      7.96 o
   4   3  11      643.24      600.72     18.19 o
   5   3  11      171.55      163.31      6.75 o
   6   3  11       72.83       79.18      2.85 o
   7   3  11       52.66       50.39      2.13 o
   8   3  11       82.01       85.37      3.00 o
   9   3  11       14.46       13.22      0.85 o
  10   3  11       11.42       13.79      0.66 o
 -10   4  11      275.23      301.73     13.51 o
  -9   4  11       23.70       26.25      0.99 o
  -8   4  11      356.33      359.06      7.68 o
  -7   4  11      211.48      229.96      5.08 o
  -6   4  11      134.62      125.05      3.03 o
  -5   4  11       91.52       90.97      2.17 o
  -4   4  11       62.73       50.30      1.48 o
  -3   4  11     1481.84     1380.99     34.37 o
  -2   4  11      120.71      126.29      4.08 o
  -1   4  11      134.07      129.29      3.74 o
   0   4  11       37.54       34.12      1.64 o
   1   4  11      131.77      133.76      4.83 o
   2   4  11      119.46      122.74      4.69 o
   3   4  11     1483.39     1393.02     51.86 o
   4   4  11       63.32       52.56      1.83 o
   5   4  11       92.05       87.29      3.95 o
   6   4  11      135.99      125.83      6.59 o
   7   4  11      211.14      234.31      6.94 o
   8   4  11      355.59      376.10     12.85 o
   9   4  11       23.71       25.74      1.27 o
  10   4  11      275.85      281.64     11.86 o
  -9   5  11       22.07       19.75      0.64 o
  -8   5  11       18.77       18.10      0.70 o
  -7   5  11      305.13      318.03      6.77 o
  -6   5  11       98.31       99.12      2.54 o
  -5   5  11      346.65      351.85      6.94 o
  -4   5  11      400.93      395.08      9.03 o
  -3   5  11       81.52       63.00      1.70 o
  -2   5  11      653.26      646.99     16.24 o
  -1   5  11      192.16      194.85      7.34 o
   0   5  11     1670.58     1549.64     66.12 o
   1   5  11      192.43      188.70      9.69 o
   2   5  11      655.53      635.57     23.10 o
   3   5  11       81.93       64.18      1.84 o
   4   5  11      400.50      432.84     18.78 o
   6   5  11       99.36      101.13      4.28 o
   7   5  11      306.59      318.80      9.28 o
   8   5  11       19.45       20.23      1.65 o
   9   5  11       22.25       18.71      1.03 o
  -9   6  11       48.48       41.79      1.40 o
  -8   6  11       65.91       57.94      1.44 o
  -7   6  11      216.43      224.67      5.98 o
  -6   6  11      195.38      189.59      4.32 o
  -5   6  11      433.66      465.46     11.57 o
  -4   6  11        0.65        3.96      1.00 o
  -3   6  11      634.07      591.41     11.69 o
  -2   6  11     1048.22     1086.28     23.85 o
  -1   6  11      751.67      733.83     22.42 o
   0   6  11      695.62      680.88     17.62 o
   1   6  11      751.52      735.99     18.44 o
   2   6  11     1043.90     1108.53     28.59 o
   3   6  11      638.42      657.82     27.67 o
   6   6  11      195.35      192.70      7.91 o
   7   6  11      217.34      234.26      6.84 o
   8   6  11       67.42       59.95      2.31 o
  -8   7  11       34.80       32.24      1.02 o
  -7   7  11      170.00      182.78      4.22 o
  -6   7  11      261.53      247.50      8.06 o
  -5   7  11       45.20       38.49      2.47 o
  -4   7  11      944.68      925.24     27.48 o
  -3   7  11      166.85      157.00      4.70 o
  -2   7  11      380.63      324.99      6.55 o
  -1   7  11     1046.25     1034.73     19.88 o
   0   7  11      207.07      213.72      4.48 o
   1   7  11     1047.77     1104.49     47.43 o
   8   7  11       35.50       33.17      1.34 o
  -8   8  11       15.57       12.00      0.59 o
  -7   8  11       27.26       22.25      1.13 o
  -6   8  11       35.88       38.53      1.32 o
  -5   8  11      100.16      118.62      4.27 o
  -4   8  11      385.64      387.43     12.00 o
  -3   8  11      502.55      500.24     12.11 o
  -2   8  11      270.96      263.80      7.80 o
  -1   8  11       68.58       67.36      2.56 o
   0   8  11      533.83      538.58     21.41 o
   1   8  11       68.75       68.19      3.62 o
  -7   9  11       49.88       56.79      1.64 o
  -6   9  11       97.22      108.88      6.92 o
  -5   9  11      154.93      168.20      4.50 o
  -4   9  11       99.57       86.63      4.28 o
  -3   9  11       81.73       77.98      2.67 o
  -2   9  11       21.96       19.76      1.65 o
  -1   9  11        0.22        1.65      0.66 o
   0   9  11      810.21      731.28     28.66 o
   1   9  11        0.23        1.98      0.66 o
   2   9  11       20.86       20.75      1.65 o
   7   9  11       49.77       62.59      2.64 o
  -6  10  11       66.08       69.83      2.31 o
  -5  10  11      192.77      193.57      7.91 o
  -4  10  11      433.00      482.73     11.55 o
  -3  10  11      212.46      197.97      8.56 o
  -2  10  11      164.37      163.71      6.92 o
  -1  10  11      108.19      108.04      4.94 o
   0  10  11        0.24        0.66      0.66 o
   1  10  11      109.80      108.70      4.94 o
   2  10  11      164.63      154.82      6.92 o
   3  10  11      212.54      206.87      8.56 o
   4  10  11      431.55      486.86     19.11 o
   5  10  11      192.35      194.02      7.91 o
   6  10  11       66.32       74.77      3.29 o
  -5  11  11      125.56      126.49      3.95 o
  -4  11  11       86.21       92.63      2.37 o
  -3  11  11       96.49      109.25      3.46 o
  -2  11  11       34.30       33.93      1.98 o
  -1  11  11       65.46       64.23      3.29 o
   0  11  11       91.11       93.55      4.28 o
   1  11  11       65.85       67.86      3.29 o
   2  11  11       33.20       33.93      1.98 o
   3  11  11       97.66      111.01      4.94 o
   4  11  11       87.95       89.27      3.95 o
   5  11  11      124.98      135.06      5.27 o
  -4  12  11       11.97       10.54      0.66 o
  -3  12  11       94.05       98.29      3.95 o
  -2  12  11      167.50      193.63      6.09 o
  -1  12  11        7.80        8.67      0.55 o
   0  12  11      308.20      332.95     12.85 o
   1  12  11        7.85        8.94      0.99 o
   2  12  11      165.96      198.63      7.91 o
   3  12  11       95.83      100.30      2.61 o
  -1  13  11      185.26      223.34      8.89 o
   0  13  11       42.81       42.82      1.98 o
   1  13  11      185.54      218.07      8.89 o
   0   0  12      111.90      123.14      8.24 o
   1   0  12      875.92      869.81     22.99 o
   2   0  12      642.16      568.21     13.04 o
   3   0  12       42.37       39.73      1.19 o
   4   0  12      190.78      197.27      7.23 o
   5   0  12       77.17       76.65      5.44 o
   6   0  12      474.04      433.66     10.40 o
   7   0  12        0.37        1.38      0.55 o
   8   0  12       26.88       33.13      1.40 o
   9   0  12        5.61        5.35      0.42 o
  10   0  12       36.54       28.99      1.65 o
 -10   1  12      168.13      150.87      6.59 o
  -9   1  12       54.83       47.94      1.29 o
  -8   1  12       68.76       68.07      2.22 o
  -7   1  12      240.35      253.60      6.51 o
  -6   1  12      286.50      291.66     11.83 o
  -5   1  12      170.17      159.54      5.98 o
  -4   1  12       54.60       54.77      1.56 o
  -3   1  12       68.23       72.65      1.97 o
  -2   1  12      368.33      337.80      6.71 o
  -1   1  12      218.46      207.78      5.56 o
   0   1  12      135.29      137.67      4.09 o
   1   1  12      221.36      211.42      8.13 o
   2   1  12      372.43      341.42      8.73 o
   3   1  12       68.38       74.13      2.31 o
   4   1  12       54.83       59.71      2.20 o
   5   1  12      171.88      160.72      4.16 o
   6   1  12      285.79      302.37      8.71 o
   7   1  12      239.70      261.93      7.64 o
   8   1  12       68.26       72.90      2.12 o
   9   1  12       55.68       49.65      1.43 o
  10   1  12      166.50      156.47      6.59 o
  -9   2  12       90.12       88.66      3.24 o
  -8   2  12      377.77      413.12     10.22 o
  -7   2  12       52.27       63.45      2.02 o
  -6   2  12      221.09      200.76      4.56 o
  -5   2  12       47.23       55.38      1.52 o
  -4   2  12      157.35      136.78      3.07 o
  -3   2  12      145.17      128.65      3.07 o
  -2   2  12       51.88       59.09      2.00 o
  -1   2  12      894.67      909.14     30.28 o
   0   2  12        5.21        3.05      0.42 o
   1   2  12      885.34      877.71     27.06 o
   2   2  12       50.96       58.95      1.92 o
   3   2  12      143.17      126.57      3.57 o
   4   2  12      157.96      140.52      3.77 o
   5   2  12       46.93       56.16      1.79 o
   6   2  12      219.44      204.00      6.24 o
   7   2  12       50.35       60.25      2.37 o
   8   2  12      375.46      424.95      9.69 o
   9   2  12       90.25       89.10      2.90 o
  10   2  12      156.42      159.10      6.59 o
  -9   3  12      259.03      253.05      6.89 o
  -8   3  12       21.67       24.12      0.99 o
  -7   3  12      350.98      352.19     10.32 o
  -6   3  12      214.20      208.27      4.72 o
  -5   3  12      115.54      118.37      3.21 o
  -4   3  12      352.93      355.68      6.90 o
  -3   3  12     1009.55      938.24     17.86 o
  -2   3  12       75.99       73.54      2.35 o
  -1   3  12      113.70      101.94      3.05 o
   0   3  12      672.11      610.64     16.05 o
   1   3  12      115.46      102.34      3.05 o
   2   3  12       75.08       73.03      2.31 o
   3   3  12     1006.49      943.03     20.33 o
   4   3  12      345.51      345.90     11.42 o
   5   3  12      116.13      113.97      4.94 o
   6   3  12      214.87      206.62      6.24 o
   7   3  12      350.37      349.75      8.16 o
   8   3  12       22.05       24.38      1.27 o
   9   3  12      260.28      260.36      7.44 o
  -9   4  12       67.19       67.90      1.85 o
  -8   4  12      281.59      282.95      6.12 o
  -7   4  12      463.52      477.19     10.56 o
  -6   4  12       97.10      101.12      2.50 o
  -5   4  12      355.95      374.04      7.96 o
  -4   4  12      163.40      171.77      3.65 o
  -3   4  12      560.28      542.91     10.68 o
  -2   4  12      494.23      498.63     11.25 o
  -1   4  12     1826.70     1752.54     43.03 o
   0   4  12      309.14      283.40      7.47 o
   1   4  12     1832.03     1758.17     43.04 o
   2   4  12      489.99      501.47     11.09 o
   3   4  12      564.98      546.72     12.00 o
   4   4  12      164.45      171.42      5.62 o
   5   4  12      357.25      373.87     14.82 o
   7   4  12      464.00      503.94     13.72 o
   8   4  12      281.75      301.67      8.38 o
   9   4  12       66.85       70.16      2.29 o
  -9   5  12      217.91      210.26     16.31 o
  -8   5  12      303.01      324.91      8.10 o
  -7   5  12       15.87       16.41      0.86 o
  -6   5  12      251.08      269.85      5.87 o
  -5   5  12      583.46      606.33     12.46 o
  -4   5  12       34.24       28.41      1.42 o
  -3   5  12      689.86      680.20     13.04 o
  -2   5  12      363.68      348.73      8.03 o
  -1   5  12      222.85      234.37      5.63 o
   0   5  12      256.43      246.55      5.80 o
   1   5  12      224.83      236.44      5.54 o
   2   5  12      362.28      349.76      7.92 o
   3   5  12      686.50      668.06     14.78 o
   4   5  12       34.61       27.67      1.65 o
   6   5  12      253.21      271.10     10.87 o
   7   5  12       15.42       15.70      1.10 o
   8   5  12      304.15      336.11      9.31 o
   9   5  12      217.03      204.23      8.89 o
  -8   6  12       74.98       82.06      1.98 o
  -7   6  12      133.04      141.94      3.97 o
  -6   6  12       48.30       53.96      1.88 o
  -5   6  12      224.28      213.49      5.71 o
  -4   6  12      266.78      249.60      6.55 o
  -3   6  12       44.07       44.60      2.20 o
  -2   6  12       35.51       30.86      1.19 o
  -1   6  12      536.64      534.82     11.91 o
   0   6  12        8.06       10.95      0.90 o
   1   6  12      539.56      533.33     11.87 o
   2   6  12       34.97       32.03      1.66 o
   3   6  12       44.32       48.75      2.96 o
   6   6  12       47.15       49.41      2.64 o
   7   6  12      133.50      146.59      5.93 o
   8   6  12       73.38       79.47      2.67 o
  -8   7  12       35.96       41.26      2.31 o
  -7   7  12       77.85       73.84      2.73 o
  -6   7  12      188.02      206.94      6.71 o
  -5   7  12       58.29       66.87      2.77 o
  -4   7  12       29.04       30.92      1.74 o
  -3   7  12      119.68      105.41      4.03 o
  -2   7  12        2.28        3.46      1.28 o
  -1   7  12      332.57      326.12      7.61 o
   0   7  12      352.27      342.09      7.39 o
   1   7  12      332.30      336.49     10.38 o
   2   7  12        2.31        2.64      0.99 o
   3   7  12      121.38      115.95      5.93 o
  -7   8  12       64.68       60.49      1.50 o
  -6   8  12       57.97       50.17      2.12 o
  -5   8  12       55.73       63.44      2.53 o
  -4   8  12      127.48      125.75      4.50 o
  -3   8  12      169.54      178.82      6.00 o
  -2   8  12      205.68      203.68      5.28 o
  -1   8  12       65.04       62.42      2.33 o
   0   8  12      265.98      243.43     10.21 o
   1   8  12       64.50       61.60      3.29 o
  -6   9  12      231.32      219.16      5.53 o
  -5   9  12      127.51      146.59      6.26 o
  -4   9  12       36.98       41.83      2.64 o
  -3   9  12       77.33       80.77      2.67 o
  -2   9  12        4.60        4.39      0.55 o
  -1   9  12       63.27       65.88      3.29 o
   0   9  12      547.24      516.51     20.42 o
   1   9  12       62.56       69.50      3.62 o
   2   9  12        4.77        4.28      0.99 o
   3   9  12       78.74       75.43      3.95 o
   4   9  12       37.30       43.48      2.64 o
   6   9  12      227.07      226.30      8.89 o
  -5  10  12       11.47        9.88      0.66 o
  -4  10  12      223.27      244.42      7.58 o
  -3  10  12       72.18       74.45      3.29 o
  -2  10  12      185.33      218.40      8.89 o
  -1  10  12      172.78      173.60      7.25 o
   0  10  12       41.03       50.40      2.64 o
   1  10  12      174.90      170.30      7.25 o
   2  10  12      184.10      207.52      8.89 o
   3  10  12       73.85       72.80      3.62 o
   4  10  12      221.34      251.34      9.88 o
  -4  11  12      209.70      189.74      5.93 o
  -3  11  12        7.19       10.97      0.55 o
  -2  11  12      109.80      126.82      5.27 o
  -1  11  12       48.91       72.14      3.29 o
   0  11  12        6.44        9.88      0.99 o
   1  11  12       49.65       69.17      3.29 o
   2  11  12      108.45      124.84      5.27 o
   3  11  12        7.16        9.88      0.99 o
   4  11  12      210.43      206.54      7.91 o
  -2  12  12       46.19       47.43      2.31 o
  -1  12  12       27.07       21.98      0.79 o
   0  12  12      187.09      171.70      4.45 o
   1  12  12       26.36       23.06      1.32 o
   2  12  12       46.00       51.39      2.31 o
   1   0  13      640.12      634.93     14.58 o
   2   0  13       10.09        8.58      0.47 o
   3   0  13     1024.39      957.37     24.69 o
   4   0  13      262.24      246.71      7.41 o
   5   0  13      380.94      385.46      9.28 o
   6   0  13      754.08      773.97     18.06 o
   7   0  13      270.69      309.70      8.95 o
   8   0  13      491.15      548.27     12.35 o
   9   0  13       52.28       46.45      2.64 o
  -9   1  13      142.89      148.23      6.59 o
  -8   1  13       98.95      100.70      2.34 o
  -7   1  13       73.32       76.00      2.27 o
  -6   1  13      291.55      282.17      6.33 o
  -5   1  13      319.86      307.95     10.65 o
  -4   1  13      626.31      624.28     19.04 o
  -3   1  13      275.42      255.10      6.21 o
  -2   1  13      341.12      329.78      8.49 o
  -1   1  13      308.00      278.41      6.73 o
   0   1  13     2124.30     2025.54     37.98 o
   1   1  13      303.48      279.92      6.25 o
   2   1  13      341.74      339.88      7.51 o
   3   1  13      274.27      260.18      5.84 o
   4   1  13      627.81      643.08     18.19 o
   5   1  13      319.60      305.54      7.51 o
   6   1  13      290.83      294.72      8.48 o
   7   1  13       73.33       77.75      2.61 o
   8   1  13       98.80      105.68      2.58 o
   9   1  13      143.92      150.54      6.59 o
  -9   2  13       76.12       64.18      2.44 o
  -8   2  13       14.17       15.23      0.64 o
  -7   2  13        9.70       11.26      0.78 o
  -6   2  13      120.13      117.87      3.29 o
  -5   2  13      219.01      232.04      8.42 o
  -4   2  13      425.30      424.94      8.14 o
  -3   2  13      515.79      499.17      8.75 o
  -2   2  13      539.87      495.35      9.66 o
  -1   2  13      104.51       93.67      2.19 o
   0   2  13      508.85      470.61     10.52 o
   1   2  13      103.66       94.21      2.49 o
   2   2  13      543.59      503.29     13.31 o
   3   2  13      513.61      502.69     11.06 o
   4   2  13      422.05      413.76     12.38 o
   5   2  13      221.03      233.60      7.18 o
   6   2  13      122.23      119.43      3.80 o
   7   2  13        9.74       11.99      1.15 o
   8   2  13       14.56       15.18      0.86 o
   9   2  13       75.51       62.26      3.29 o
  -9   3  13       23.12       24.05      1.65 o
  -8   3  13       59.69       65.66      1.92 o
  -7   3  13       54.19       52.67      1.85 o
  -6   3  13      198.89      194.97      4.39 o
  -5   3  13       54.49       64.09      1.80 o
  -4   3  13      734.85      783.26     15.65 o
  -3   3  13      170.04      161.72      3.15 o
  -2   3  13     1350.82     1296.38     28.12 o
  -1   3  13      788.42      770.97     16.97 o
   0   3  13      368.66      317.00      7.30 o
   1   3  13      787.66      777.19     16.94 o
   2   3  13     1347.14     1298.62     27.97 o
   3   3  13      168.91      161.37      3.87 o
   4   3  13      728.78      738.10     22.23 o
   5   3  13       53.84       61.60      2.96 o
   6   3  13      199.38      190.73      7.91 o
   7   3  13       53.76       54.03      1.54 o
   8   3  13       58.88       63.72      2.29 o
   9   3  13       22.27       23.39      1.65 o
  -8   4  13      131.01      127.74      4.60 o
  -7   4  13      315.79      306.13      6.52 o
  -6   4  13      291.68      307.92      6.56 o
  -5   4  13      520.09      541.09     11.11 o
  -4   4  13      175.39      179.68      4.06 o
  -3   4  13      481.91      431.97      8.61 o
  -2   4  13      710.51      681.10     13.15 o
  -1   4  13      298.24      289.92      6.69 o
   0   4  13      808.73      807.94     17.71 o
   1   4  13      299.27      285.51      6.61 o
   2   4  13      708.36      682.94     16.02 o
   3   4  13      479.19      432.64     10.45 o
   4   4  13      172.67      172.05      5.44 o
   5   4  13      521.15      527.38     20.75 o
   6   4  13      289.49      297.45     11.86 o
   7   4  13      311.68      313.80      8.84 o
   8   4  13      130.13      124.44      3.94 o
  -7   5  13      102.49       96.56      2.29 o
  -6   5  13      128.60      130.67      3.13 o
  -5   5  13      256.74      251.87      5.46 o
  -4   5  13      466.04      445.60     11.82 o
  -3   5  13      352.19      329.26     10.50 o
  -2   5  13       33.90       48.98      1.73 o
  -1   5  13      426.72      432.42      9.71 o
   0   5  13      111.02       91.78      2.49 o
   1   5  13      431.68      429.56      9.66 o
   2   5  13       34.12       47.46      1.62 o
   3   5  13      352.16      330.61     12.40 o
   4   5  13      466.62      431.85     17.46 o
   6   5  13      129.63      140.33      5.60 o
   7   5  13      102.08       97.83      4.28 o
  -7   6  13       21.17       20.42      2.14 o
  -6   6  13      195.53      198.21      6.47 o
  -5   6  13       87.78      103.26      3.80 o
  -4   6  13      362.32      376.56     17.46 o
  -3   6  13      518.54      538.01     16.51 o
  -2   6  13      342.94      335.13      9.13 o
  -1   6  13      143.16      121.17      3.46 o
   0   6  13      799.09      746.23     15.53 o
   1   6  13      142.20      119.11      3.46 o
   2   6  13      339.67      331.02      8.69 o
   3   6  13      516.85      535.85     26.52 o
  -7   7  13       11.54       17.87      0.71 o
  -6   7  13        9.62       15.29      1.65 o
  -5   7  13      126.80      144.39      4.97 o
  -4   7  13      630.15      647.76     19.51 o
  -3   7  13       92.15       92.08      3.47 o
  -2   7  13      392.31      368.14      9.64 o
  -1   7  13      212.13      201.91      5.41 o
   0   7  13      258.41      236.64      5.27 o
   1   7  13      212.33      201.40      4.51 o
   2   7  13      394.38      400.23     17.46 o
  -6   8  13       23.72       19.84      0.71 o
  -5   8  13       88.62       85.20      4.61 o
  -4   8  13       72.37      100.14      3.56 o
  -3   8  13       79.16       79.77      3.00 o
  -2   8  13       78.83       79.88      3.00 o
  -1   8  13       25.57       28.82      1.20 o
   0   8  13        0.46        1.21      0.38 o
   1   8  13       25.42       28.33      1.98 o
   2   8  13       78.47       79.72      3.95 o
  -5   9  13       47.76       45.35      1.34 o
  -4   9  13       61.81       56.33      2.96 o
  -3   9  13       16.34       14.82      1.32 o
  -2   9  13       20.83       20.26      1.03 o
  -1   9  13      242.00      240.47      9.55 o
   0   9  13       71.75       70.82      3.29 o
   1   9  13      241.15      234.21      9.88 o
   2   9  13       21.01       21.08      1.65 o
   3   9  13       16.91       15.48      1.32 o
   4   9  13       64.14       64.23      2.96 o
   5   9  13       47.87       48.42      2.31 o
   6   9  13      168.95      166.02      6.59 o
  -4  10  13       90.47       93.55      3.29 o
  -2  10  13       64.13       58.96      2.96 o
  -1  10  13       69.74       84.00      3.95 o
   0  10  13        2.30        5.93      0.99 o
   1  10  13       68.86       87.29      3.95 o
   2  10  13       64.08       57.65      2.96 o
   3  10  13       46.52       39.86      1.98 o
   4  10  13       90.59      103.76      4.28 o
  -2  11  13       15.87       18.12      1.32 o
  -1  11  13      322.09      343.57     13.18 o
   0  11  13       73.74       86.96      3.95 o
   1  11  13      322.71      327.43     13.18 o
   2  11  13       17.35       19.76      1.32 o
   3  11  13       27.93       39.20      1.98 o
   0   0  14     4449.38     3953.01    161.89 o
   1   0  14        1.80        2.28      0.25 o
   2   0  14     1137.53      972.92     24.02 o
   3   0  14        1.11        1.45      0.39 o
   4   0  14        1.74        2.15      0.47 o
   5   0  14      277.45      274.49      6.75 o
   6   0  14        0.27        1.39      0.99 o
   7   0  14       98.03       92.67      3.00 o
   8   0  14       47.09       37.92      1.11 o
  -8   1  14       92.20       95.32      2.39 o
  -7   1  14      160.14      178.77      5.85 o
  -6   1  14      114.82      120.60      3.29 o
  -5   1  14      326.17      320.63     10.17 o
  -4   1  14      314.75      309.58      9.07 o
  -3   1  14      874.13      817.82     19.31 o
  -2   1  14      212.46      182.36      5.71 o
  -1   1  14      218.55      204.86      5.27 o
   0   1  14      587.32      543.82     12.60 o
   1   1  14      216.18      199.04      4.19 o
   2   1  14      211.56      177.32      4.20 o
   3   1  14      873.55      799.54     21.14 o
   4   1  14      314.19      298.50      9.15 o
   5   1  14      324.37      318.69      9.38 o
   6   1  14      114.17      114.97      3.80 o
   7   1  14      161.99      180.05      5.34 o
   8   1  14       91.55       92.56      2.34 o
  -8   2  14       34.89       36.40      1.16 o
  -7   2  14      252.22      282.58      6.78 o
  -6   2  14      125.27      156.78      4.43 o
  -5   2  14      867.49      898.76     19.01 o
  -4   2  14      147.76      164.83      3.78 o
  -3   2  14      228.26      240.06      5.34 o
  -2   2  14      228.45      217.56      4.47 o
  -1   2  14       41.57       37.26      1.16 o
   0   2  14     1015.05     1013.29     19.54 o
   1   2  14       42.14       40.66      1.29 o
   2   2  14      229.83      217.75      5.10 o
   3   2  14      229.59      239.78      6.17 o
   4   2  14      148.88      163.24      5.21 o
   5   2  14      867.63      897.63     34.59 o
   6   2  14      123.45      149.22      6.26 o
   7   2  14      252.19      268.55      6.40 o
   8   2  14       33.75       37.80      1.50 o
  -8   3  14      168.67      177.43      5.53 o
  -7   3  14        9.77        8.11      0.54 o
  -6   3  14       29.28       30.81      1.02 o
  -5   3  14       94.01       95.35      2.39 o
  -4   3  14      168.76      180.78      3.99 o
  -3   3  14      217.69      184.76      3.76 o
  -2   3  14     1667.75     1597.43     38.62 o
  -1   3  14       96.32       90.09      2.43 o
   0   3  14      191.65      166.77      4.02 o
   1   3  14       94.21       88.86      2.40 o
   2   3  14     1661.62     1602.99     38.54 o
   3   3  14      216.81      187.54      4.92 o
   4   3  14      166.88      167.58      5.44 o
   5   3  14       93.61       90.59      3.95 o
   6   3  14       29.52       30.96      1.65 o
   7   3  14        9.87        8.34      0.55 o
   8   3  14      169.42      171.95      7.25 o
  -8   4  14       24.46       19.76      1.65 o
  -7   4  14      410.37      411.62     12.36 o
  -6   4  14       58.69       60.00      2.38 o
  -5   4  14      362.00      377.42      7.92 o
  -4   4  14      343.27      350.61      7.30 o
  -3   4  14      162.52      153.54      5.30 o
  -2   4  14      425.27      422.41     10.84 o
  -1   4  14      379.84      365.91      9.45 o
   0   4  14      358.26      352.93      9.02 o
   1   4  14      383.96      377.45      9.45 o
   2   4  14      428.12      429.25     10.71 o
   3   4  14      164.48      151.61      6.70 o
   4   4  14      340.93      327.76     13.51 o
   5   4  14      362.88      374.53     14.82 o
   6   4  14       60.37       64.13      1.97 o
   7   4  14      408.32      400.89     15.81 o
  -7   5  14       85.62       90.79      4.61 o
  -6   5  14      487.47      522.44     20.42 o
  -5   5  14       76.48       68.31      2.77 o
  -4   5  14      229.19      256.72      8.21 o
  -3   5  14      548.81      570.26     17.79 o
  -2   5  14       47.27       49.60      1.73 o
  -1   5  14      139.96      134.59      3.85 o
   0   5  14      351.84      380.84      9.64 o
   1   5  14      140.57      138.91      5.02 o
   2   5  14       47.51       49.82      1.96 o
   3   5  14      547.44      581.68     42.49 o
   4   5  14      228.75      249.69     10.21 o
   6   5  14      488.97      522.11     20.09 o
  -7   6  14        4.08        7.25      0.99 o
  -6   6  14      214.83      211.03      8.56 o
  -5   6  14      247.81      266.60      8.44 o
  -4   6  14      292.84      310.56      9.80 o
  -3   6  14       37.44       33.27      3.13 o
  -2   6  14       57.32       60.22      2.53 o
  -1   6  14       52.36       62.24      2.10 o
   0   6  14        0.82        0.99      0.47 o
   1   6  14       51.83       58.98      1.88 o
   2   6  14       57.78       59.27      3.79 o
   3   6  14       37.63       35.91      1.98 o
  -6   7  14       14.58       14.99      0.93 o
  -5   7  14       62.32       70.67      4.94 o
  -4   7  14      114.16      129.76      4.50 o
  -3   7  14      162.27      157.21      5.30 o
  -2   7  14       35.83       34.30      1.74 o
  -1   7  14       47.49       50.04      2.06 o
   0   7  14      211.70      230.89      5.78 o
   1   7  14       48.39       51.80      1.62 o
   2   7  14       35.57       35.45      1.63 o
  -5   8  14       40.43       38.91      1.74 o
  -4   8  14       73.99       66.71      3.95 o
  -3   8  14       31.37       40.66      2.64 o
  -2   8  14       80.97       86.41      3.00 o
  -1   8  14      185.48      192.90      6.09 o
   0   8  14       56.28       54.90      1.69 o
   1   8  14      186.60      190.99      6.00 o
   2   8  14       81.10       83.67      3.95 o
   3   8  14       32.16       43.81      2.31 o
   4   8  14       74.48       68.52      3.29 o
   5   8  14       40.85       43.81      2.31 o
  -3   9  14       11.94        9.88      0.99 o
  -2   9  14      285.30      252.65     10.87 o
  -1   9  14      130.48      145.93      6.26 o
   0   9  14        0.57        1.65      0.66 o
   1   9  14      128.85      151.20      6.26 o
   2   9  14      282.94      286.58     10.87 o
   3   9  14       12.49       10.87      0.99 o
   4   9  14       76.46       67.86      2.96 o
  -1  10  14       17.03       13.83      0.99 o
   0  10  14      176.52      182.49      7.25 o
   1  10  14       17.46       14.49      0.99 o
   2  10  14      116.48      113.64      4.94 o
   3  10  14        8.83       11.86      0.99 o
   1   0  15       15.67       15.21      0.82 o
   2   0  15       35.77       30.43      1.04 o
   3   0  15      134.08      126.17      5.11 o
   4   0  15        8.42        7.25      0.99 o
   5   0  15        9.40       11.53      0.99 o
   6   0  15        0.06        1.27      0.82 o
   7   0  15      134.89      126.49      3.84 o
  -7   1  15       31.39       34.20      1.27 o
  -6   1  15       74.47       69.68      2.91 o
  -5   1  15      282.73      298.78     10.79 o
  -4   1  15      430.44      445.10     43.15 o
  -3   1  15      123.22      110.40      4.47 o
  -2   1  15      308.01      304.05      5.83 o
  -1   1  15      267.55      238.94      5.26 o
   0   1  15     1257.04     1234.38     25.90 o
   1   1  15      268.20      237.63      7.79 o
   2   1  15      308.22      297.97     10.28 o
   3   1  15      120.99      107.29      3.60 o
   4   1  15      431.33      444.70     17.13 o
   5   1  15      283.88      292.18     11.53 o
   6   1  15       73.44       72.47      2.96 o
   7   1  15       32.35       34.85      1.00 o
  -7   2  15        5.91        5.17      0.55 o
  -6   2  15      329.25      370.89      8.98 o
  -5   2  15        1.68        1.44      0.42 o
  -4   2  15      115.43      134.58      6.09 o
  -3   2  15       38.70       32.05      1.02 o
  -2   2  15       33.51       24.73      0.80 o
  -1   2  15      476.68      465.91      9.96 o
   0   2  15     1535.00     1449.65     34.96 o
   1   2  15      475.96      453.14     11.39 o
   2   2  15       33.80       24.28      1.00 o
   3   2  15       37.95       29.65      1.40 o
   4   2  15      116.51      128.80      5.60 o
   5   2  15        1.57        1.65      0.66 o
   6   2  15      329.96      369.92     14.49 o
   7   2  15        5.69        5.62      0.47 o
  -7   3  15       24.24       16.87      1.03 o
  -6   3  15       34.97       30.18      0.97 o
  -5   3  15       32.54       37.58      1.16 o
  -4   3  15      237.75      251.23      5.37 o
  -3   3  15      167.82      189.51      4.75 o
  -2   3  15       23.00       21.79      0.99 o
  -1   3  15      149.97      173.55      4.66 o
   0   3  15      139.32      162.08      4.47 o
   1   3  15      150.81      170.03      4.53 o
   2   3  15       23.33       22.74      1.00 o
   3   3  15      165.63      172.67      5.77 o
   4   3  15      239.09      254.63     10.21 o
   5   3  15       32.35       37.55      1.98 o
   6   3  15       34.39       30.63      1.65 o
  -7   4  15       15.88       18.12      1.65 o
  -6   4  15        6.79        6.02      0.51 o
  -5   4  15       45.84       49.22      2.05 o
  -4   4  15        8.57        8.77      1.32 o
  -3   4  15      827.60      872.68     44.96 o
  -2   4  15      304.77      346.64     10.74 o
  -1   4  15      245.71      252.24      6.54 o
   0   4  15      324.12      309.79      7.87 o
   1   4  15      246.50      252.76      6.56 o
   2   4  15      304.32      342.43     10.50 o
   3   4  15      832.13      848.88     33.27 o
   4   4  15        8.35        7.91      0.99 o
   5   4  15       44.73       47.76      2.31 o
   6   4  15        7.06        6.10      0.47 o
  -6   5  15      121.67      126.82      5.60 o
  -5   5  15      532.01      561.55     34.09 o
  -4   5  15      101.73      112.48      4.03 o
  -3   5  15      266.27      289.81     12.35 o
  -2   5  15        1.19        1.12      0.55 o
  -1   5  15      291.16      289.39      9.24 o
   0   5  15      658.96      645.14     19.27 o
   1   5  15      292.07      295.49      9.09 o
   2   5  15        1.31        1.15      0.49 o
   3   5  15      269.43      289.88     11.53 o
   4   5  15      103.63      112.99      4.61 o
  -5   6  15      103.48      107.66      3.71 o
  -4   6  15       57.67       53.74      2.20 o
  -3   6  15       26.91       26.75      1.50 o
  -2   6  15      274.57      268.50      8.53 o
  -1   6  15       60.15       68.54      2.77 o
   0   6  15      258.99      285.68      8.86 o
   1   6  15       60.86       71.80      2.53 o
   2   6  15      274.57      283.84      8.53 o
   3   6  15       27.48       26.35      1.65 o
  -5   7  15       94.79      102.77      5.27 o
  -4   7  15       51.45       53.38      2.06 o
  -3   7  15       24.01       34.38      2.64 o
  -2   7  15      146.40      160.37      5.30 o
  -1   7  15      186.96      197.63      6.24 o
   0   7  15       19.94       12.68      0.93 o
   1   7  15      187.07      194.69      5.82 o
   2   7  15      146.99      168.98      6.92 o
   3   7  15       23.74       32.28      1.98 o
   4   7  15       52.19       54.68      2.64 o
  -3   8  15      140.97      139.01      6.26 o
  -2   8  15       33.16       32.94      2.31 o
  -1   8  15       14.91       14.89      1.32 o
   0   8  15        5.81        6.27      0.55 o
   1   8  15       14.43       15.84      0.93 o
   2   8  15       32.73       32.28      1.98 o
   3   8  15      140.54      162.40      6.26 o
   4   8  15       53.41       55.01      2.64 o
   0   9  15       61.66       66.54      2.96 o
   1   9  15      162.70      191.38      7.58 o
   2   9  15      113.35      124.51      5.27 o
   3   9  15       48.21       56.00      2.64 o
   0   0  16      106.46       99.38     15.48 o
   1   0  16      229.63      196.67     20.19 o
   2   0  16      215.80      210.49      8.56 o
   3   0  16      143.22      151.86      6.26 o
   4   0  16        6.12        3.62      0.66 o
   5   0  16       29.70       28.99      1.65 o
   6   0  16       24.74       27.01      1.32 o
  -6   1  16        8.20        8.56      0.66 o
  -5   1  16       40.94       40.19      1.98 o
  -4   1  16       45.59       51.93      4.78 o
  -3   1  16       52.95       44.11      2.48 o
  -2   1  16       55.36       65.18      3.50 o
  -1   1  16      225.55      208.57      9.69 o
   0   1  16        5.05        4.60      0.62 o
   1   1  16      220.30      202.48     21.08 o
   2   1  16       54.78       64.47      9.22 o
   3   1  16       52.75       47.76      2.31 o
   4   1  16       44.88       53.69      2.64 o
   5   1  16       40.21       38.54      1.98 o
   6   1  16        8.06        7.91      0.66 o
  -6   2  16       55.06       60.28      2.06 o
  -5   2  16      356.31      336.76     10.12 o
  -4   2  16       39.82       45.71      1.54 o
  -3   2  16        6.91        8.44      0.62 o
  -2   2  16       22.72       19.93      0.91 o
  -1   2  16      107.40      105.81      7.25 o
   0   2  16        0.08        3.71      0.55 o
   1   2  16      107.85      103.04      9.22 o
   2   2  16       23.33       21.08      2.47 o
   3   2  16        6.48        9.55      0.99 o
   4   2  16       39.79       50.73      2.31 o
   5   2  16      354.96      348.51     13.18 o
  -6   3  16       14.29       13.83      1.32 o
  -5   3  16      114.67      128.38      3.32 o
  -4   3  16       15.57       13.94      0.71 o
  -3   3  16        2.63        2.69      0.55 o
  -2   3  16      121.92      115.64      4.12 o
  -1   3  16      273.54      298.80     16.14 o
   0   3  16       44.97       37.31      2.80 o
   1   3  16      273.89      284.51     13.34 o
   2   3  16      120.79      111.13      3.80 o
   3   3  16        2.45        2.64      0.66 o
   4   3  16       15.72       15.48      0.99 o
   5   3  16      116.69      130.77      5.27 o
  -5   4  16        8.04        8.81      0.79 o
  -4   4  16       77.92       94.22      5.44 o
  -3   4  16       56.49       56.72      2.29 o
  -2   4  16      196.10      201.18     10.38 o
  -1   4  16       61.89       71.86      5.11 o
   0   4  16      224.79      265.36      8.30 o
   1   4  16       62.80       68.45      2.53 o
   2   4  16      193.84      191.71      6.09 o
   3   4  16       56.65       56.99      2.64 o
   4   4  16       78.42       94.21      3.95 o
   5   4  16        8.02        9.55      0.66 o
  -4   5  16       32.74       27.00      2.96 o
  -3   5  16      195.57      206.22      6.56 o
  -2   5  16       55.09       56.20      2.29 o
  -1   5  16       89.38       97.46      3.47 o
   0   5  16        9.50        9.03      0.82 o
   1   5  16       90.76       97.06      3.32 o
   2   5  16       54.05       56.48      2.06 o
   3   5  16      195.97      205.22      8.24 o
   4   5  16       32.54       25.03      1.32 o
  -4   6  16       44.36       41.18      2.64 o
  -3   6  16       30.45       35.34      1.50 o
  -2   6  16       26.34       20.98      1.32 o
  -1   6  16      169.00      167.30      9.22 o
   0   6  16       19.48       13.39      0.79 o
   1   6  16      171.89      173.63      7.25 o
   2   6  16       26.23       18.45      1.32 o
   3   6  16       30.45       33.27      1.27 o
   4   6  16       42.23       40.19      1.98 o
  -2   7  16       77.06       71.48      3.29 o
  -1   7  16       40.49       39.60      4.12 o
   0   7  16      484.24      494.77     19.11 o
   1   7  16       39.28       36.56      1.98 o
   2   7  16       76.12       74.45      3.29 o
   3   7  16       49.13       51.72      2.31 o
   1   0  17      308.52      302.28     10.71 o
   2   0  17        1.67        5.60      0.66 o
   3   0  17      112.83      115.29      4.94 o
   4   0  17        3.41        7.58      0.66 o
  -4   1  17       82.89       87.29      3.62 o
  -3   1  17      156.27      139.88     13.67 o
  -2   1  17      363.11      313.52     23.88 o
  -1   1  17      120.54      116.06      5.10 o
   0   1  17       16.67       12.21      0.99 o
   1   1  17      120.03      115.57     11.04 o
   2   1  17      366.11      369.59     13.18 o
   3   1  17      156.07      160.09      5.93 o
   4   1  17       81.64       93.22      3.95 o
  -4   2  17       46.34       43.71      2.64 o
  -3   2  17       63.90       59.16      3.29 o
  -2   2  17       25.24       23.16      1.27 o
  -1   2  17      177.52      176.76     12.19 o
   0   2  17       14.45       12.30      1.81 o
   1   2  17      179.43      182.65     12.68 o
   2   2  17       25.35       26.02      1.65 o
   3   2  17       63.58       65.55      2.64 o
   4   2  17       46.13       47.43      1.98 o
  -4   3  17       33.54       35.91      2.31 o
  -3   3  17        6.61        5.92      0.66 o
  -2   3  17      206.05      210.90      6.56 o
  -1   3  17       50.12       49.08      1.97 o
   0   3  17       41.01       56.89      4.12 o
   1   3  17       49.32       47.14      3.29 o
   2   3  17      205.67      208.51      8.56 o
   3   3  17        6.81        3.95      0.66 o
   4   3  17       33.51       37.55      1.65 o
  -4   4  17        1.30        1.98      0.66 o
  -3   4  17       15.74       19.76      1.32 o
  -2   4  17       22.15       24.18      1.27 o
  -1   4  17      369.46      397.31     11.53 o
   0   4  17      106.70       95.44      3.24 o
   1   4  17      367.39      374.17     11.53 o
   2   4  17       22.14       23.72      1.32 o
   3   4  17       15.80       19.43      0.99 o
  -3   5  17       15.42       20.09      1.65 o
  -2   5  17      208.69      213.12      9.88 o
  -1   5  17       52.80       60.50      2.20 o
   0   5  17        0.03        1.32      0.47 o
   1   5  17       52.16       56.06      3.95 o
   2   5  17      205.83      197.97      8.24 o
  -2   6  17        7.92        7.58      0.99 o
  -1   6  17       71.22       79.06      3.95 o
   0   6  17        1.33        1.98      0.66 o
   0   0  18       41.33       50.73      2.31 o
   1   0  18       67.92       72.14      3.29 o
   2   0  18        9.01        7.91      0.66 o
  -1   1  18       35.14       26.97      3.46 o
   0   1  18      173.96      158.44      6.59 o
   1   1  18       35.63       31.29      1.65 o
  -3   2  18       31.93       28.00      1.98 o
  -2   2  18       53.43       48.42      2.64 o
  -1   2  18       24.66       29.32      1.98 o
   0   2  18      105.50       97.27      9.88 o
   1   2  18       25.29       38.21      1.65 o
  -2   3  18       12.13       10.21      0.99 o
  -1   3  18      112.20       98.82      5.76 o
   0   3  18       36.20       36.31      1.98 o
   1   3  18      113.40      112.00      4.28 o
  -2   4  18       34.38       39.20      2.31 o
  -1   4  18      213.83      198.63      9.22 o
   0   4  18        0.45        3.29      0.66 o
 
